# Supplementary material for: Davinci the Dualist: The Mind–Body Divide in Large Language Models and in Human Learners
Source: Open Mind (Camb). 2024 Mar 1;8:84–101. doi: 10.1162/opmi_a_00120 (PMC10898781; doi:10.1162/opmi_a_00120)
Supplement: Supplementary file 3 [file opmi-08-84-s003.xlsx]

## Sheet: V1
ID	Trait	Prompts	davinci's response (GPT 3): yes/yes+no	text-davinci-003's response (GPT 3.5): yes/yes+no
1	Nonepistemic	John can feel anger in response to hostility. Suppose we scanned John in an fMRI machine while he is experiencing this emotion. Will this emotion show up in his brain scan? You may only answer yes or no.	0.638348	1
2	Nonepistemic	John can feel love for his family. Suppose we scanned John in an fMRI machine while he is experiencing this emotion. Will this emotion show up in his brain scan? You may only answer yes or no.	0.579705	1
3	Nonepistemic	John can feel contentment with one's life. Suppose we scanned John in an fMRI machine while he is experiencing this emotion. Will this emotion show up in his brain scan? You may only answer yes or no.	0.591299	0.99966
4	Nonepistemic	John can feel disgust by feces. Suppose we scanned John in an fMRI machine while he is experiencing this emotion. Will this emotion show up in his brain scan? You may only answer yes or no.	0.661935	1
5	Nonepistemic	John can feel excitement towards an opportunity. Suppose we scanned John in an fMRI machine while he is experiencing this emotion. Will this emotion show up in his brain scan? You may only answer yes or no.	0.681995	0.999947
6	Nonepistemic	John can feel fear of danger. Suppose we scanned John in an fMRI machine while he is experiencing this emotion. Will this emotion show up in his brain scan? You may only answer yes or no.	0.633371	1
7	Nonepistemic	John can feel happiness at the birth of his child. Suppose we scanned John in an fMRI machine while he is experiencing this emotion. Will this emotion show up in his brain scan? You may only answer yes or no.	0.574288	1
8	Nonepistemic	John can feel joy of being. Suppose we scanned John in an fMRI machine while he is experiencing this emotion. Will this emotion show up in his brain scan? You may only answer yes or no.	0.615561	0.999935
9	Nonepistemic	John can feel pride in his accomplishments. Suppose we scanned John in an fMRI machine while he is experiencing this emotion. Will this emotion show up in his brain scan? You may only answer yes or no.	0.71673	0.999556
10	Nonepistemic	John can feel sadness from a friend's death. Suppose we scanned John in an fMRI machine while he is experiencing this emotion. Will this emotion show up in his brain scan? You may only answer yes or no.	0.574053	1
11	Nonepistemic	John can feel shame from his shortcomings. Suppose we scanned John in an fMRI machine while he is experiencing this emotion. Will this emotion show up in his brain scan? You may only answer yes or no.	0.654618	0.99983
12	Nonepistemic	John can feel surprise at an unexpected event. Suppose we scanned John in an fMRI machine while he is experiencing this emotion. Will this emotion show up in his brain scan? You may only answer yes or no.	0.670885	0.999965
13	Nonepistemic	John can feel trust in his family. Suppose we scanned John in an fMRI machine while he is experiencing this emotion. Will this emotion show up in his brain scan? You may only answer yes or no.	0.700826	0.999428
14	Nonepistemic	John can feel jealousy towards a lover. Suppose we scanned John in an fMRI machine while he is experiencing this emotion. Will this emotion show up in his brain scan? You may only answer yes or no.	0.593694	0.999961
15	Nonepistemic	John can feel envy at a competitor's success. Suppose we scanned John in an fMRI machine while he is experiencing this emotion. Will this emotion show up in his brain scan? You may only answer yes or no.	0.690465	0.999786
16	Nonepistemic	John can feel empathy towards a person in need. Suppose we scanned John in an fMRI machine while he is experiencing this emotion. Will this emotion show up in his brain scan? You may only answer yes or no.	0.585312	0.999958
17	Nonepistemic	John can feel admiration for wisdom. Suppose we scanned John in an fMRI machine while he is experiencing this emotion. Will this emotion show up in his brain scan? You may only answer yes or no.	0.664081	0.99967
18	Nonepistemic	John can feel pain from witnessing illness and death. Suppose we scanned John in an fMRI machine while he is experiencing this emotion. Will this emotion show up in his brain scan? You may only answer yes or no.	0.56183	0.999839
19	Nonepistemic	John can feel hope for a better future. Suppose we scanned John in an fMRI machine while he is experiencing this emotion. Will this emotion show up in his brain scan? You may only answer yes or no.	0.651441	0.99946
20	Nonepistemic	John can feel affection towards others. Suppose we scanned John in an fMRI machine while he is experiencing this emotion. Will this emotion show up in his brain scan? You may only answer yes or no.	0.56827	0.999929
21	Nonepistemic	John can grip objects by hand. Suppose we scanned John in an fMRI machine while he is planning this motor action. Will this motor action show up in his brain scan? You may only answer yes or no.	0.571218	0.998633
22	Nonepistemic	John can sit down to relax. Suppose we scanned John in an fMRI machine while he is planning this motor action. Will this motor action show up in his brain scan? You may only answer yes or no.	0.65779	0.9561
23	Nonepistemic	John can walk to move around. Suppose we scanned John in an fMRI machine while he is planning this motor action. Will this motor action show up in his brain scan? You may only answer yes or no.	0.647098	0.99849
24	Nonepistemic	John can run when in a hurry. Suppose we scanned John in an fMRI machine while he is planning this motor action. Will this motor action show up in his brain scan? You may only answer yes or no.	0.632172	0.820591
25	Nonepistemic	John can kick with his feet. Suppose we scanned John in an fMRI machine while he is planning this motor action. Will this motor action show up in his brain scan? You may only answer yes or no.	0.651475	0.999033
26	Nonepistemic	John can lift objects with hands. Suppose we scanned John in an fMRI machine while he is planning this motor action. Will this motor action show up in his brain scan? You may only answer yes or no.	0.595697	0.999426
27	Nonepistemic	John can stretch his muscles. Suppose we scanned John in an fMRI machine while he is planning this motor action. Will this motor action show up in his brain scan? You may only answer yes or no.	0.678077	0.99308
28	Nonepistemic	John can lick with his tongue. Suppose we scanned John in an fMRI machine while he is planning this motor action. Will this motor action show up in his brain scan? You may only answer yes or no.	0.612619	0.992532
29	Nonepistemic	John can yawn when tired. Suppose we scanned John in an fMRI machine while he is planning this motor action. Will this motor action show up in his brain scan? You may only answer yes or no.	0.593353	0.998624
30	Nonepistemic	John can breathe heavily after exertion. Suppose we scanned John in an fMRI machine while he is planning this motor action. Will this motor action show up in his brain scan? You may only answer yes or no.	0.612125	0.675779
31	Nonepistemic	John can squat down. Suppose we scanned John in an fMRI machine while he is planning this motor action. Will this motor action show up in his brain scan? You may only answer yes or no.	0.694238	0.996616
32	Nonepistemic	John can tremble at cold temperatures. Suppose we scanned John in an fMRI machine while he is planning this motor action. Will this motor action show up in his brain scan? You may only answer yes or no.	0.618707	0.158836
33	Nonepistemic	John can tickle a child to make them laugh. Suppose we scanned John in an fMRI machine while he is planning this motor action. Will this motor action show up in his brain scan? You may only answer yes or no.	0.6007	0.996463
34	Nonepistemic	John can touch other people with his hands. Suppose we scanned John in an fMRI machine while he is planning this motor action. Will this motor action show up in his brain scan? You may only answer yes or no.	0.61743	0.996049
35	Nonepistemic	John can smell the scent of food. Suppose we scanned John in an fMRI machine while he is planning this motor action. Will this motor action show up in his brain scan? You may only answer yes or no.	0.623238	0.402866
36	Nonepistemic	John can sleep to restore his energy. Suppose we scanned John in an fMRI machine while he is planning this motor action. Will this motor action show up in his brain scan? You may only answer yes or no.	0.679318	0.0424686
37	Nonepistemic	John can see objects with his eyes. Suppose we scanned John in an fMRI machine while he is planning this motor action. Will this motor action show up in his brain scan? You may only answer yes or no.	0.587354	0.577065
38	Nonepistemic	John can sniffle when he has a cold. Suppose we scanned John in an fMRI machine while he is planning this motor action. Will this motor action show up in his brain scan? You may only answer yes or no.	0.579236	0.458867
39	Nonepistemic	John can cry at sad events. Suppose we scanned John in an fMRI machine while he is planning this motor action. Will this motor action show up in his brain scan? You may only answer yes or no.	0.522142	0.00282901
40	Nonepistemic	John can dance to a rhythm. Suppose we scanned John in an fMRI machine while he is planning this motor action. Will this motor action show up in his brain scan? You may only answer yes or no.	0.599504	0.998069
41	Epistemic	John can recall past events. Suppose we scanned John in an fMRI machine while he is having this thought. Will this thought show up in his brain scan? You may only answer yes or no.	0.51951	0.539449
42	Epistemic	John can judge his options. Suppose we scanned John in an fMRI machine while he is having this thought. Will this thought show up in his brain scan? You may only answer yes or no.	0.640229	0.000651393
43	Epistemic	John can distinguish between right and wrong. Suppose we scanned John in an fMRI machine while he is having this thought. Will this thought show up in his brain scan? You may only answer yes or no.	0.567171	0.359204
44	Epistemic	John can reflect on his past and future. Suppose we scanned John in an fMRI machine while he is having this thought. Will this thought show up in his brain scan? You may only answer yes or no.	0.585831	0.00169201
45	Epistemic	John can have self-control of his own behavior. Suppose we scanned John in an fMRI machine while he is having this thought. Will this thought show up in his brain scan? You may only answer yes or no.	0.557538	0.00017274
46	Epistemic	John can speculate about the possible outcomes of events. Suppose we scanned John in an fMRI machine while he is having this thought. Will this thought show up in his brain scan? You may only answer yes or no.	0.570755	0.00232283
47	Epistemic	John can make jokes. Suppose we scanned John in an fMRI machine while he is having this thought. Will this thought show up in his brain scan? You may only answer yes or no.	0.50402	0.00141088
48	Epistemic	John can think about magic. Suppose we scanned John in an fMRI machine while he is having this thought. Will this thought show up in his brain scan? You may only answer yes or no.	0.537413	0.0339038
49	Epistemic	John can use metaphors. Suppose we scanned John in an fMRI machine while he is having this thought. Will this thought show up in his brain scan? You may only answer yes or no.	0.492822	0.000141989
50	Epistemic	John can mourn the dead. Suppose we scanned John in an fMRI machine while he is having this thought. Will this thought show up in his brain scan? You may only answer yes or no.	0.494389	0.0336311
51	Epistemic	John can observe rituals. Suppose we scanned John in an fMRI machine while he is having this thought. Will this thought show up in his brain scan? You may only answer yes or no.	0.494419	0.022193
52	Epistemic	John can overcome a fear. Suppose we scanned John in an fMRI machine while he is having this thought. Will this thought show up in his brain scan? You may only answer yes or no.	0.540168	0.0209498
53	Epistemic	John can recognize taboos. Suppose we scanned John in an fMRI machine while he is having this thought. Will this thought show up in his brain scan? You may only answer yes or no.	0.531198	0.0238477
54	Epistemic	John can recognize relations among kin. Suppose we scanned John in an fMRI machine while he is having this thought. Will this thought show up in his brain scan? You may only answer yes or no.	0.546166	0.0317406
55	Epistemic	John can interpret other's behavior. Suppose we scanned John in an fMRI machine while he is having this thought. Will this thought show up in his brain scan? You may only answer yes or no.	0.551916	0.000750281
56	Epistemic	John can symbolically reason. Suppose we scanned John in an fMRI machine while he is having this thought. Will this thought show up in his brain scan? You may only answer yes or no.	0.471447	0.00912461
57	Epistemic	John can make comparisons. Suppose we scanned John in an fMRI machine while he is having this thought. Will this thought show up in his brain scan? You may only answer yes or no.	0.571031	0.00025775
58	Epistemic	John can keep track of time. Suppose we scanned John in an fMRI machine while he is having this thought. Will this thought show up in his brain scan? You may only answer yes or no.	0.541344	0.00122848
59	Epistemic	John can plan for the future. Suppose we scanned John in an fMRI machine while he is having this thought. Will this thought show up in his brain scan? You may only answer yes or no.	0.588236	0.0135369
60	Epistemic	John can recognize melodies. Suppose we scanned John in an fMRI machine while he is having this thought. Will this thought show up in his brain scan? You may only answer yes or no.	0.476794	0.0132559
61	Epistemic	John can keep track of people's age.Suppose we scanned John in an fMRI machine while he is having this thought. Will this thought show up in his brain scan? You may only answer yes or no.	0.586544	0.0155283
62	Epistemic	John can form sentences. Suppose we scanned John in an fMRI machine while he is having this thought. Will this thought show up in his brain scan? You may only answer yes or no.	0.513117	0.00293331
63	Epistemic	John can form words. Suppose we scanned John in an fMRI machine while he is having this thought. Will this thought show up in his brain scan? You may only answer yes or no.	0.498957	0.000650546
64	Epistemic	John can abstractly reason. Suppose we scanned John in an fMRI machine while he is having this thought. Will this thought show up in his brain scan? You may only answer yes or no.	0.532494	0.00163593
65	Epistemic	John can have preferences concerning aesthetics. Suppose we scanned John in an fMRI machine while he is having this thought. Will this thought show up in his brain scan? You may only answer yes or no.	0.509165	0.000296213
66	Epistemic	John can attribute human qualities to inanimate objects. Suppose we scanned John in an fMRI machine while he is having this thought. Will this thought show up in his brain scan? You may only answer yes or no.	0.545288	0.00587842
67	Epistemic	John can have a belief in the supernatural. Suppose we scanned John in an fMRI machine while he is having this thought. Will this thought show up in his brain scan? You may only answer yes or no.	0.497626	0.0230678
68	Epistemic	John can have beliefs about fortune and misfortune. Suppose we scanned John in an fMRI machine while he is having this thought. Will this thought show up in his brain scan? You may only answer yes or no.	0.493215	0.0165667
69	Epistemic	John can devise classification of body parts. Suppose we scanned John in an fMRI machine while he is having this thought. Will this thought show up in his brain scan? You may only answer yes or no.	0.548852	0
70	Epistemic	John can have classification of animals. Suppose we scanned John in an fMRI machine while he is having this thought. Will this thought show up in his brain scan? You may only answer yes or no.	0.564823	0.000675453
71	Epistemic	John can have classification of plants. Suppose we scanned John in an fMRI machine while he is having this thought. Will this thought show up in his brain scan? You may only answer yes or no.	0.55014	0.000605792
72	Epistemic	John can have classification of weather. Suppose we scanned John in an fMRI machine while he is having this thought. Will this thought show up in his brain scan? You may only answer yes or no.	0.534324	0.00028053
73	Epistemic	John can devise methods to heal the sick. Suppose we scanned John in an fMRI machine while he is having this thought. Will this thought show up in his brain scan? You may only answer yes or no.	0.52657	0.00428293
74	Epistemic	John can have a contrast between "general" and "particular". Suppose we scanned John in an fMRI machine while he is having this thought. Will this thought show up in his brain scan? You may only answer yes or no.	0.636198	2.37e-05
75	Epistemic	John can have a logical notion of "and". Suppose we scanned John in an fMRI machine while he is having this thought. Will this thought show up in his brain scan? You may only answer yes or no.	0.593614	0.0169942
76	Epistemic	John can have a logical notion of "not". Suppose we scanned John in an fMRI machine while he is having this thought. Will this thought show up in his brain scan? You may only answer yes or no.	0.48037	0.611693
77	Epistemic	John can form myths. Suppose we scanned John in an fMRI machine while he is having this thought. Will this thought show up in his brain scan? You may only answer yes or no.	0.451143	0.00573034
78	Epistemic	John can have a concept of "person". Suppose we scanned John in an fMRI machine while he is having this thought. Will this thought show up in his brain scan? You may only answer yes or no.	0.505824	0.0563826
79	Epistemic	John can have a preference for his own children and close kin. Suppose we scanned John in an fMRI machine while he is having this thought. Will this thought show up in his brain scan? You may only answer yes or no.	0.609945	0.229443
80	Epistemic	John can have norms about trade. Suppose we scanned John in an fMRI machine while he is having this thought. Will this thought show up in his brain scan? You may only answer yes or no.	0.553894	0.00252313

## Sheet: V2
ID	Trait	Prompts	davinci's response (GPT 3): yes/yes+no	text-davinci-003's response (GPT 3.5): yes/yes+no
1	Nonepistemic	Suppose we scanned John in an fMRI machine while he is experiencing this emotion. Will this emotion show up in his brain scan? You may only answer yes or no.	0.596399	0.0136692
2	Nonepistemic	Suppose we scanned John in an fMRI machine while he is experiencing this emotion. Will this emotion show up in his brain scan? You may only answer yes or no.	0.601133	0.0138721
3	Nonepistemic	Suppose we scanned John in an fMRI machine while he is experiencing this emotion. Will this emotion show up in his brain scan? You may only answer yes or no.	0.599193	0.0134883
4	Nonepistemic	Suppose we scanned John in an fMRI machine while he is experiencing this emotion. Will this emotion show up in his brain scan? You may only answer yes or no.	0.590923	0.0138961
5	Nonepistemic	Suppose we scanned John in an fMRI machine while he is experiencing this emotion. Will this emotion show up in his brain scan? You may only answer yes or no.	0.598937	0.0134423
6	Nonepistemic	Suppose we scanned John in an fMRI machine while he is experiencing this emotion. Will this emotion show up in his brain scan? You may only answer yes or no.	0.601901	0.0136692
7	Nonepistemic	Suppose we scanned John in an fMRI machine while he is experiencing this emotion. Will this emotion show up in his brain scan? You may only answer yes or no.	0.593416	0.0139209
8	Nonepistemic	Suppose we scanned John in an fMRI machine while he is experiencing this emotion. Will this emotion show up in his brain scan? You may only answer yes or no.	0.59964	0.0141818
9	Nonepistemic	Suppose we scanned John in an fMRI machine while he is experiencing this emotion. Will this emotion show up in his brain scan? You may only answer yes or no.	0.59964	0.0141939
10	Nonepistemic	Suppose we scanned John in an fMRI machine while he is experiencing this emotion. Will this emotion show up in his brain scan? You may only answer yes or no.	0.590924	0.0131058
11	Nonepistemic	Suppose we scanned John in an fMRI machine while he is experiencing this emotion. Will this emotion show up in his brain scan? You may only answer yes or no.	0.600568	0.0138961
12	Nonepistemic	Suppose we scanned John in an fMRI machine while he is experiencing this emotion. Will this emotion show up in his brain scan? You may only answer yes or no.	0.590853	0.0133914
13	Nonepistemic	Suppose we scanned John in an fMRI machine while he is experiencing this emotion. Will this emotion show up in his brain scan? You may only answer yes or no.	0.588279	0.012926
14	Nonepistemic	Suppose we scanned John in an fMRI machine while he is experiencing this emotion. Will this emotion show up in his brain scan? You may only answer yes or no.	0.590376	0.0138068
15	Nonepistemic	Suppose we scanned John in an fMRI machine while he is experiencing this emotion. Will this emotion show up in his brain scan? You may only answer yes or no.	0.594696	0.0138961
16	Nonepistemic	Suppose we scanned John in an fMRI machine while he is experiencing this emotion. Will this emotion show up in his brain scan? You may only answer yes or no.	0.598422	0.0135906
17	Nonepistemic	Suppose we scanned John in an fMRI machine while he is experiencing this emotion. Will this emotion show up in his brain scan? You may only answer yes or no.	0.603498	0.0137936
18	Nonepistemic	Suppose we scanned John in an fMRI machine while he is experiencing this emotion. Will this emotion show up in his brain scan? You may only answer yes or no.	0.590923	0.0132139
19	Nonepistemic	Suppose we scanned John in an fMRI machine while he is experiencing this emotion. Will this emotion show up in his brain scan? You may only answer yes or no.	0.598935	0.0134241
20	Nonepistemic	Suppose we scanned John in an fMRI machine while he is experiencing this emotion. Will this emotion show up in his brain scan? You may only answer yes or no.	0.590923	0.0143608
21	Nonepistemic	Suppose we scanned John in an fMRI machine while he is planning this motor action. Will this motor action show up in his brain scan? You may only answer yes or no.	0.499777	0.0282989
22	Nonepistemic	Suppose we scanned John in an fMRI machine while he is planning this motor action. Will this motor action show up in his brain scan? You may only answer yes or no.	0.497479	0.0283671
23	Nonepistemic	Suppose we scanned John in an fMRI machine while he is planning this motor action. Will this motor action show up in his brain scan? You may only answer yes or no.	0.501685	0.0284835
24	Nonepistemic	Suppose we scanned John in an fMRI machine while he is planning this motor action. Will this motor action show up in his brain scan? You may only answer yes or no.	0.502276	0.0272085
25	Nonepistemic	Suppose we scanned John in an fMRI machine while he is planning this motor action. Will this motor action show up in his brain scan? You may only answer yes or no.	0.497663	0.0295294
26	Nonepistemic	Suppose we scanned John in an fMRI machine while he is planning this motor action. Will this motor action show up in his brain scan? You may only answer yes or no.	0.49922	0.0308423
27	Nonepistemic	Suppose we scanned John in an fMRI machine while he is planning this motor action. Will this motor action show up in his brain scan? You may only answer yes or no.	0.502276	0.029102
28	Nonepistemic	Suppose we scanned John in an fMRI machine while he is planning this motor action. Will this motor action show up in his brain scan? You may only answer yes or no.	0.502239	0.0289608
29	Nonepistemic	Suppose we scanned John in an fMRI machine while he is planning this motor action. Will this motor action show up in his brain scan? You may only answer yes or no.	0.502276	0.0322156
30	Nonepistemic	Suppose we scanned John in an fMRI machine while he is planning this motor action. Will this motor action show up in his brain scan? You may only answer yes or no.	0.503941	0.0299995
31	Nonepistemic	Suppose we scanned John in an fMRI machine while he is planning this motor action. Will this motor action show up in his brain scan? You may only answer yes or no.	0.498321	0.0288736
32	Nonepistemic	Suppose we scanned John in an fMRI machine while he is planning this motor action. Will this motor action show up in his brain scan? You may only answer yes or no.	0.501879	0.0340697
33	Nonepistemic	Suppose we scanned John in an fMRI machine while he is planning this motor action. Will this motor action show up in his brain scan? You may only answer yes or no.	0.49922	0.0347738
34	Nonepistemic	Suppose we scanned John in an fMRI machine while he is planning this motor action. Will this motor action show up in his brain scan? You may only answer yes or no.	0.501023	0.0304052
35	Nonepistemic	Suppose we scanned John in an fMRI machine while he is planning this motor action. Will this motor action show up in his brain scan? You may only answer yes or no.	0.498684	0.0314919
36	Nonepistemic	Suppose we scanned John in an fMRI machine while he is planning this motor action. Will this motor action show up in his brain scan? You may only answer yes or no.	0.504849	0.0287703
37	Nonepistemic	Suppose we scanned John in an fMRI machine while he is planning this motor action. Will this motor action show up in his brain scan? You may only answer yes or no.	0.498321	0.0342656
38	Nonepistemic	Suppose we scanned John in an fMRI machine while he is planning this motor action. Will this motor action show up in his brain scan? You may only answer yes or no.	0.505789	0.029112
39	Nonepistemic	Suppose we scanned John in an fMRI machine while he is planning this motor action. Will this motor action show up in his brain scan? You may only answer yes or no.	0.501169	0.0329328
40	Nonepistemic	Suppose we scanned John in an fMRI machine while he is planning this motor action. Will this motor action show up in his brain scan? You may only answer yes or no.	0.504849	0.0343817
41	Epistemic	Suppose we scanned John in an fMRI machine while he is having this thought. Will this thought show up in his brain scan? You may only answer yes or no.	0.48457	0
42	Epistemic	Suppose we scanned John in an fMRI machine while he is having this thought. Will this thought show up in his brain scan? You may only answer yes or no.	0.484485	0
43	Epistemic	Suppose we scanned John in an fMRI machine while he is having this thought. Will this thought show up in his brain scan? You may only answer yes or no.	0.486974	0
44	Epistemic	Suppose we scanned John in an fMRI machine while he is having this thought. Will this thought show up in his brain scan? You may only answer yes or no.	0.48512	0
45	Epistemic	Suppose we scanned John in an fMRI machine while he is having this thought. Will this thought show up in his brain scan? You may only answer yes or no.	0.484485	0
46	Epistemic	Suppose we scanned John in an fMRI machine while he is having this thought. Will this thought show up in his brain scan? You may only answer yes or no.	0.487687	0
47	Epistemic	Suppose we scanned John in an fMRI machine while he is having this thought. Will this thought show up in his brain scan? You may only answer yes or no.	0.484485	0
48	Epistemic	Suppose we scanned John in an fMRI machine while he is having this thought. Will this thought show up in his brain scan? You may only answer yes or no.	0.491425	0
49	Epistemic	Suppose we scanned John in an fMRI machine while he is having this thought. Will this thought show up in his brain scan? You may only answer yes or no.	0.482696	0
50	Epistemic	Suppose we scanned John in an fMRI machine while he is having this thought. Will this thought show up in his brain scan? You may only answer yes or no.	0.481377	0
51	Epistemic	Suppose we scanned John in an fMRI machine while he is having this thought. Will this thought show up in his brain scan? You may only answer yes or no.	0.486394	0
52	Epistemic	Suppose we scanned John in an fMRI machine while he is having this thought. Will this thought show up in his brain scan? You may only answer yes or no.	0.487687	0
53	Epistemic	Suppose we scanned John in an fMRI machine while he is having this thought. Will this thought show up in his brain scan? You may only answer yes or no.	0.482697	0
54	Epistemic	Suppose we scanned John in an fMRI machine while he is having this thought. Will this thought show up in his brain scan? You may only answer yes or no.	0.484485	0
55	Epistemic	Suppose we scanned John in an fMRI machine while he is having this thought. Will this thought show up in his brain scan? You may only answer yes or no.	0.491425	0
56	Epistemic	Suppose we scanned John in an fMRI machine while he is having this thought. Will this thought show up in his brain scan? You may only answer yes or no.	0.484485	0
57	Epistemic	Suppose we scanned John in an fMRI machine while he is having this thought. Will this thought show up in his brain scan? You may only answer yes or no.	0.485057	0
58	Epistemic	Suppose we scanned John in an fMRI machine while he is having this thought. Will this thought show up in his brain scan? You may only answer yes or no.	0.486394	0
59	Epistemic	Suppose we scanned John in an fMRI machine while he is having this thought. Will this thought show up in his brain scan? You may only answer yes or no.	0.482696	0
60	Epistemic	Suppose we scanned John in an fMRI machine while he is having this thought. Will this thought show up in his brain scan? You may only answer yes or no.	0.490536	0
61	Epistemic	Suppose we scanned John in an fMRI machine while he is having this thought. Will this thought show up in his brain scan? You may only answer yes or no.	0.487687	0
62	Epistemic	Suppose we scanned John in an fMRI machine while he is having this thought. Will this thought show up in his brain scan? You may only answer yes or no.	0.487618	0
63	Epistemic	Suppose we scanned John in an fMRI machine while he is having this thought. Will this thought show up in his brain scan? You may only answer yes or no.	0.484451	0
64	Epistemic	Suppose we scanned John in an fMRI machine while he is having this thought. Will this thought show up in his brain scan? You may only answer yes or no.	0.482697	0
65	Epistemic	Suppose we scanned John in an fMRI machine while he is having this thought. Will this thought show up in his brain scan? You may only answer yes or no.	0.491425	0
66	Epistemic	Suppose we scanned John in an fMRI machine while he is having this thought. Will this thought show up in his brain scan? You may only answer yes or no.	0.491425	0
67	Epistemic	Suppose we scanned John in an fMRI machine while he is having this thought. Will this thought show up in his brain scan? You may only answer yes or no.	0.482696	0
68	Epistemic	Suppose we scanned John in an fMRI machine while he is having this thought. Will this thought show up in his brain scan? You may only answer yes or no.	0.481431	0
69	Epistemic	Suppose we scanned John in an fMRI machine while he is having this thought. Will this thought show up in his brain scan? You may only answer yes or no.	0.493067	0
70	Epistemic	Suppose we scanned John in an fMRI machine while he is having this thought. Will this thought show up in his brain scan? You may only answer yes or no.	0.485057	0
71	Epistemic	Suppose we scanned John in an fMRI machine while he is having this thought. Will this thought show up in his brain scan? You may only answer yes or no.	0.482636	0
72	Epistemic	Suppose we scanned John in an fMRI machine while he is having this thought. Will this thought show up in his brain scan? You may only answer yes or no.	0.490536	0
73	Epistemic	Suppose we scanned John in an fMRI machine while he is having this thought. Will this thought show up in his brain scan? You may only answer yes or no.	0.487692	0
74	Epistemic	Suppose we scanned John in an fMRI machine while he is having this thought. Will this thought show up in his brain scan? You may only answer yes or no.	0.488017	0
75	Epistemic	Suppose we scanned John in an fMRI machine while he is having this thought. Will this thought show up in his brain scan? You may only answer yes or no.	0.484485	0
76	Epistemic	Suppose we scanned John in an fMRI machine while he is having this thought. Will this thought show up in his brain scan? You may only answer yes or no.	0.485353	0
77	Epistemic	Suppose we scanned John in an fMRI machine while he is having this thought. Will this thought show up in his brain scan? You may only answer yes or no.	0.482696	0
78	Epistemic	Suppose we scanned John in an fMRI machine while he is having this thought. Will this thought show up in his brain scan? You may only answer yes or no.	0.488667	0
79	Epistemic	Suppose we scanned John in an fMRI machine while he is having this thought. Will this thought show up in his brain scan? You may only answer yes or no.	0.488667	0
80	Epistemic	Suppose we scanned John in an fMRI machine while he is having this thought. Will this thought show up in his brain scan? You may only answer yes or no.	0.484485	0

## Sheet: V3
ID	Trait	Prompts	davinci's response (GPT 3): yes/yes+no	text-davinci-003's response (GPT 3.5): yes/yes+no
1	Nonepistemic	Suppose we scanned John in an fMRI machine while he is experiencing an emotion. Will an emotion show up in his brain scan? You may only answer yes or no.	0.596399	0.99917
2	Nonepistemic	Suppose we scanned John in an fMRI machine while he is experiencing an emotion. Will an emotion show up in his brain scan? You may only answer yes or no.	0.601133	0.9993
3	Nonepistemic	Suppose we scanned John in an fMRI machine while he is experiencing an emotion. Will an emotion show up in his brain scan? You may only answer yes or no.	0.599193	0.999206
4	Nonepistemic	Suppose we scanned John in an fMRI machine while he is experiencing an emotion. Will an emotion show up in his brain scan? You may only answer yes or no.	0.590923	0.998939
5	Nonepistemic	Suppose we scanned John in an fMRI machine while he is experiencing an emotion. Will an emotion show up in his brain scan? You may only answer yes or no.	0.598937	0.999264
6	Nonepistemic	Suppose we scanned John in an fMRI machine while he is experiencing an emotion. Will an emotion show up in his brain scan? You may only answer yes or no.	0.601901	0.999063
7	Nonepistemic	Suppose we scanned John in an fMRI machine while he is experiencing an emotion. Will an emotion show up in his brain scan? You may only answer yes or no.	0.593416	0.99896
8	Nonepistemic	Suppose we scanned John in an fMRI machine while he is experiencing an emotion. Will an emotion show up in his brain scan? You may only answer yes or no.	0.59964	0.999243
9	Nonepistemic	Suppose we scanned John in an fMRI machine while he is experiencing an emotion. Will an emotion show up in his brain scan? You may only answer yes or no.	0.59964	0.999255
10	Nonepistemic	Suppose we scanned John in an fMRI machine while he is experiencing an emotion. Will an emotion show up in his brain scan? You may only answer yes or no.	0.590924	0.999273
11	Nonepistemic	Suppose we scanned John in an fMRI machine while he is experiencing an emotion. Will an emotion show up in his brain scan? You may only answer yes or no.	0.600568	0.998864
12	Nonepistemic	Suppose we scanned John in an fMRI machine while he is experiencing an emotion. Will an emotion show up in his brain scan? You may only answer yes or no.	0.590853	0.999242
13	Nonepistemic	Suppose we scanned John in an fMRI machine while he is experiencing an emotion. Will an emotion show up in his brain scan? You may only answer yes or no.	0.588279	0.998931
14	Nonepistemic	Suppose we scanned John in an fMRI machine while he is experiencing an emotion. Will an emotion show up in his brain scan? You may only answer yes or no.	0.590376	0.998955
15	Nonepistemic	Suppose we scanned John in an fMRI machine while he is experiencing an emotion. Will an emotion show up in his brain scan? You may only answer yes or no.	0.594696	0.999255
16	Nonepistemic	Suppose we scanned John in an fMRI machine while he is experiencing an emotion. Will an emotion show up in his brain scan? You may only answer yes or no.	0.598422	0.999231
17	Nonepistemic	Suppose we scanned John in an fMRI machine while he is experiencing an emotion. Will an emotion show up in his brain scan? You may only answer yes or no.	0.603498	0.999226
18	Nonepistemic	Suppose we scanned John in an fMRI machine while he is experiencing an emotion. Will an emotion show up in his brain scan? You may only answer yes or no.	0.590923	0.999215
19	Nonepistemic	Suppose we scanned John in an fMRI machine while he is experiencing an emotion. Will an emotion show up in his brain scan? You may only answer yes or no.	0.598935	0.999239
20	Nonepistemic	Suppose we scanned John in an fMRI machine while he is experiencing an emotion. Will an emotion show up in his brain scan? You may only answer yes or no.	0.590923	0.999243
21	Nonepistemic	Suppose we scanned John in an fMRI machine while he is planning a motor action. Will a motor action show up in his brain scan? You may only answer yes or no.	0.499777	0.999025
22	Nonepistemic	Suppose we scanned John in an fMRI machine while he is planning a motor action. Will a motor action show up in his brain scan? You may only answer yes or no.	0.497479	0.998841
23	Nonepistemic	Suppose we scanned John in an fMRI machine while he is planning a motor action. Will a motor action show up in his brain scan? You may only answer yes or no.	0.501685	0.999087
24	Nonepistemic	Suppose we scanned John in an fMRI machine while he is planning a motor action. Will a motor action show up in his brain scan? You may only answer yes or no.	0.502276	0.998828
25	Nonepistemic	Suppose we scanned John in an fMRI machine while he is planning a motor action. Will a motor action show up in his brain scan? You may only answer yes or no.	0.497663	0.998799
26	Nonepistemic	Suppose we scanned John in an fMRI machine while he is planning a motor action. Will a motor action show up in his brain scan? You may only answer yes or no.	0.49922	0.999013
27	Nonepistemic	Suppose we scanned John in an fMRI machine while he is planning a motor action. Will a motor action show up in his brain scan? You may only answer yes or no.	0.502276	0.998856
28	Nonepistemic	Suppose we scanned John in an fMRI machine while he is planning a motor action. Will a motor action show up in his brain scan? You may only answer yes or no.	0.502239	0.999046
29	Nonepistemic	Suppose we scanned John in an fMRI machine while he is planning a motor action. Will a motor action show up in his brain scan? You may only answer yes or no.	0.502276	0.99906
30	Nonepistemic	Suppose we scanned John in an fMRI machine while he is planning a motor action. Will a motor action show up in his brain scan? You may only answer yes or no.	0.503941	0.998874
31	Nonepistemic	Suppose we scanned John in an fMRI machine while he is planning a motor action. Will a motor action show up in his brain scan? You may only answer yes or no.	0.498321	0.99879
32	Nonepistemic	Suppose we scanned John in an fMRI machine while he is planning a motor action. Will a motor action show up in his brain scan? You may only answer yes or no.	0.501879	0.998874
33	Nonepistemic	Suppose we scanned John in an fMRI machine while he is planning a motor action. Will a motor action show up in his brain scan? You may only answer yes or no.	0.49922	0.998786
34	Nonepistemic	Suppose we scanned John in an fMRI machine while he is planning a motor action. Will a motor action show up in his brain scan? You may only answer yes or no.	0.501023	0.998859
35	Nonepistemic	Suppose we scanned John in an fMRI machine while he is planning a motor action. Will a motor action show up in his brain scan? You may only answer yes or no.	0.498684	0.998874
36	Nonepistemic	Suppose we scanned John in an fMRI machine while he is planning a motor action. Will a motor action show up in his brain scan? You may only answer yes or no.	0.504849	0.99883
37	Nonepistemic	Suppose we scanned John in an fMRI machine while he is planning a motor action. Will a motor action show up in his brain scan? You may only answer yes or no.	0.498321	0.998874
38	Nonepistemic	Suppose we scanned John in an fMRI machine while he is planning a motor action. Will a motor action show up in his brain scan? You may only answer yes or no.	0.505789	0.998869
39	Nonepistemic	Suppose we scanned John in an fMRI machine while he is planning a motor action. Will a motor action show up in his brain scan? You may only answer yes or no.	0.501169	0.998835
40	Nonepistemic	Suppose we scanned John in an fMRI machine while he is planning a motor action. Will a motor action show up in his brain scan? You may only answer yes or no.	0.504849	0.998785
41	Epistemic	Suppose we scanned John in an fMRI machine while he is having a thought. Will a thought show up in his brain scan? You may only answer yes or no.	0.48457	0.00786231
42	Epistemic	Suppose we scanned John in an fMRI machine while he is having a thought. Will a thought show up in his brain scan? You may only answer yes or no.	0.484485	0.00841426
43	Epistemic	Suppose we scanned John in an fMRI machine while he is having a thought. Will a thought show up in his brain scan? You may only answer yes or no.	0.486974	0.00914895
44	Epistemic	Suppose we scanned John in an fMRI machine while he is having a thought. Will a thought show up in his brain scan? You may only answer yes or no.	0.48512	0.00862313
45	Epistemic	Suppose we scanned John in an fMRI machine while he is having a thought. Will a thought show up in his brain scan? You may only answer yes or no.	0.484485	0.00905428
46	Epistemic	Suppose we scanned John in an fMRI machine while he is having a thought. Will a thought show up in his brain scan? You may only answer yes or no.	0.487687	0.00894121
47	Epistemic	Suppose we scanned John in an fMRI machine while he is having a thought. Will a thought show up in his brain scan? You may only answer yes or no.	0.484485	0.00817433
48	Epistemic	Suppose we scanned John in an fMRI machine while he is having a thought. Will a thought show up in his brain scan? You may only answer yes or no.	0.491425	0.00795253
49	Epistemic	Suppose we scanned John in an fMRI machine while he is having a thought. Will a thought show up in his brain scan? You may only answer yes or no.	0.482696	0.00808048
50	Epistemic	Suppose we scanned John in an fMRI machine while he is having a thought. Will a thought show up in his brain scan? You may only answer yes or no.	0.481377	0.00867812
51	Epistemic	Suppose we scanned John in an fMRI machine while he is having a thought. Will a thought show up in his brain scan? You may only answer yes or no.	0.486394	0.00804519
52	Epistemic	Suppose we scanned John in an fMRI machine while he is having a thought. Will a thought show up in his brain scan? You may only answer yes or no.	0.487687	0.00821488
53	Epistemic	Suppose we scanned John in an fMRI machine while he is having a thought. Will a thought show up in his brain scan? You may only answer yes or no.	0.482697	0.00934004
54	Epistemic	Suppose we scanned John in an fMRI machine while he is having a thought. Will a thought show up in his brain scan? You may only answer yes or no.	0.484485	0.00815862
55	Epistemic	Suppose we scanned John in an fMRI machine while he is having a thought. Will a thought show up in his brain scan? You may only answer yes or no.	0.491425	0.00806776
56	Epistemic	Suppose we scanned John in an fMRI machine while he is having a thought. Will a thought show up in his brain scan? You may only answer yes or no.	0.484485	0.00744225
57	Epistemic	Suppose we scanned John in an fMRI machine while he is having a thought. Will a thought show up in his brain scan? You may only answer yes or no.	0.485057	0.00871031
58	Epistemic	Suppose we scanned John in an fMRI machine while he is having a thought. Will a thought show up in his brain scan? You may only answer yes or no.	0.486394	0.00947175
59	Epistemic	Suppose we scanned John in an fMRI machine while he is having a thought. Will a thought show up in his brain scan? You may only answer yes or no.	0.482696	0.00891681
60	Epistemic	Suppose we scanned John in an fMRI machine while he is having a thought. Will a thought show up in his brain scan? You may only answer yes or no.	0.490536	0.00832899
61	Epistemic	Suppose we scanned John in an fMRI machine while he is having a thought. Will a thought show up in his brain scan? You may only answer yes or no.	0.487687	0.00832899
62	Epistemic	Suppose we scanned John in an fMRI machine while he is having a thought. Will a thought show up in his brain scan? You may only answer yes or no.	0.487618	0.00914134
63	Epistemic	Suppose we scanned John in an fMRI machine while he is having a thought. Will a thought show up in his brain scan? You may only answer yes or no.	0.484451	0.00891138
64	Epistemic	Suppose we scanned John in an fMRI machine while he is having a thought. Will a thought show up in his brain scan? You may only answer yes or no.	0.482697	0.00915324
65	Epistemic	Suppose we scanned John in an fMRI machine while he is having a thought. Will a thought show up in his brain scan? You may only answer yes or no.	0.491425	0.00846246
66	Epistemic	Suppose we scanned John in an fMRI machine while he is having a thought. Will a thought show up in his brain scan? You may only answer yes or no.	0.491425	0.00925825
67	Epistemic	Suppose we scanned John in an fMRI machine while he is having a thought. Will a thought show up in his brain scan? You may only answer yes or no.	0.482696	0.0089912
68	Epistemic	Suppose we scanned John in an fMRI machine while he is having a thought. Will a thought show up in his brain scan? You may only answer yes or no.	0.481431	0.00865531
69	Epistemic	Suppose we scanned John in an fMRI machine while he is having a thought. Will a thought show up in his brain scan? You may only answer yes or no.	0.493067	0.00799162
70	Epistemic	Suppose we scanned John in an fMRI machine while he is having a thought. Will a thought show up in his brain scan? You may only answer yes or no.	0.485057	0.00773932
71	Epistemic	Suppose we scanned John in an fMRI machine while he is having a thought. Will a thought show up in his brain scan? You may only answer yes or no.	0.482636	0.00832899
72	Epistemic	Suppose we scanned John in an fMRI machine while he is having a thought. Will a thought show up in his brain scan? You may only answer yes or no.	0.490536	0.00968945
73	Epistemic	Suppose we scanned John in an fMRI machine while he is having a thought. Will a thought show up in his brain scan? You may only answer yes or no.	0.487692	0.00832899
74	Epistemic	Suppose we scanned John in an fMRI machine while he is having a thought. Will a thought show up in his brain scan? You may only answer yes or no.	0.488017	0.0093173
75	Epistemic	Suppose we scanned John in an fMRI machine while he is having a thought. Will a thought show up in his brain scan? You may only answer yes or no.	0.484485	0.00851644
76	Epistemic	Suppose we scanned John in an fMRI machine while he is having a thought. Will a thought show up in his brain scan? You may only answer yes or no.	0.485353	0.00907002
77	Epistemic	Suppose we scanned John in an fMRI machine while he is having a thought. Will a thought show up in his brain scan? You may only answer yes or no.	0.482696	0.00799162
78	Epistemic	Suppose we scanned John in an fMRI machine while he is having a thought. Will a thought show up in his brain scan? You may only answer yes or no.	0.488667	0.00871363
79	Epistemic	Suppose we scanned John in an fMRI machine while he is having a thought. Will a thought show up in his brain scan? You may only answer yes or no.	0.488667	0.00823055
80	Epistemic	Suppose we scanned John in an fMRI machine while he is having a thought. Will a thought show up in his brain scan? You may only answer yes or no.	0.484485	0.00806501

## Sheet: V4
ID	Trait	Prompts	davinci's response (GPT 3): yes/yes+no	text-davinci-003's response (GPT 3.5): yes/yes+no
1	Nonepistemic	John can feel anger in response to hostility. Suppose we scanned John in an fMRI machine while he is experiencing this. Will experiencing anger in response to hostility show up in his brain scan? You may only answer yes or no.	0.594206	1
2	Nonepistemic	John can feel love for his family. Suppose we scanned John in an fMRI machine while he is experiencing this. Will experiencing love for his family show up in his brain scan? You may only answer yes or no.	0.514461	1
3	Nonepistemic	John can feel contentment with one's life. Suppose we scanned John in an fMRI machine while he is experiencing this. Will experiencing contentment with one's life show up in his brain scan? You may only answer yes or no.	0.511486	1
4	Nonepistemic	John can feel disgust by feces. Suppose we scanned John in an fMRI machine while he is experiencing this. Will experiencing disgust by feces show up in his brain scan? You may only answer yes or no.	0.583748	1
5	Nonepistemic	John can feel excitement towards an opportunity. Suppose we scanned John in an fMRI machine while he is experiencing this. Will experiencing excitement towards an opportunity show up in his brain scan? You may only answer yes or no.	0.644645	1
6	Nonepistemic	John can feel fear of danger. Suppose we scanned John in an fMRI machine while he is experiencing this. Will experiencing fear of danger show up in his brain scan? You may only answer yes or no.	0.60246	1
7	Nonepistemic	John can feel happiness at the birth of his child. Suppose we scanned John in an fMRI machine while he is experiencing this. Will experiencing happiness at the birth of his child show up in his brain scan? You may only answer yes or no.	0.523679	1
8	Nonepistemic	John can feel joy of being. Suppose we scanned John in an fMRI machine while he is experiencing this. Will experiencing joy of being show up in his brain scan? You may only answer yes or no.	0.524887	0.999843
9	Nonepistemic	John can feel pride in his accomplishments. Suppose we scanned John in an fMRI machine while he is experiencing this. Will experiencing pride in his accomplishments show up in his brain scan? You may only answer yes or no.	0.671779	0.999786
10	Nonepistemic	John can feel sadness from a friend's death. Suppose we scanned John in an fMRI machine while he is experiencing this. Will experiencing sadness from a friend's death show up in his brain scan? You may only answer yes or no.	0.532044	0.99997
11	Nonepistemic	John can feel shame from his shortcomings. Suppose we scanned John in an fMRI machine while he is experiencing this. Will experiencing shame from his shortcomings show up in his brain scan? You may only answer yes or no.	0.592597	0.99801
12	Nonepistemic	John can feel surprise at an unexpected event. Suppose we scanned John in an fMRI machine while he is experiencing this. Will experiencing surprise at an unexpected event show up in his brain scan? You may only answer yes or no.	0.609286	1
13	Nonepistemic	John can feel trust in his family. Suppose we scanned John in an fMRI machine while he is experiencing this. Will experiencing trust in his family show up in his brain scan? You may only answer yes or no.	0.604369	0.999918
14	Nonepistemic	John can feel jealousy towards a lover. Suppose we scanned John in an fMRI machine while he is experiencing this. Will experiencing jealousy towards a lover show up in his brain scan? You may only answer yes or no.	0.57516	0.999908
15	Nonepistemic	John can feel envy at a competitor's success. Suppose we scanned John in an fMRI machine while he is experiencing this. Will experiencing envy at a competitor's success show up in his brain scan? You may only answer yes or no.	0.631901	0.998537
16	Nonepistemic	John can feel empathy towards a person in need. Suppose we scanned John in an fMRI machine while he is experiencing this. Will experiencing empathy towards a person in need show up in his brain scan? You may only answer yes or no.	0.577974	1
17	Nonepistemic	John can feel admiration for wisdom. Suppose we scanned John in an fMRI machine while he is experiencing this. Will experiencing admiration for wisdom show up in his brain scan? You may only answer yes or no.	0.620109	0.999838
18	Nonepistemic	John can feel pain from witnessing illness and death. Suppose we scanned John in an fMRI machine while he is experiencing this. Will experiencing pain from witnessing illness and death show up in his brain scan? You may only answer yes or no.	0.531981	0.997911
19	Nonepistemic	John can feel hope for a better future. Suppose we scanned John in an fMRI machine while he is experiencing this. Will experiencing hope for a better future show up in his brain scan? You may only answer yes or no.	0.578113	0.999859
20	Nonepistemic	John can feel affection towards others. Suppose we scanned John in an fMRI machine while he is experiencing this. Will experiencing affection towards others show up in his brain scan? You may only answer yes or no.	0.555678	1
21	Nonepistemic	John can grip objects by hand. Suppose we scanned John in an fMRI machine while he is about to do so. Will planning to grip objects by hand show up in his brain scan? You may only answer yes or no.	0.513748	0.999639
22	Nonepistemic	John can sit down to relax. Suppose we scanned John in an fMRI machine while he is about to do so. Will planning to sit down to relax show up in his brain scan? You may only answer yes or no.	0.602135	0.998481
23	Nonepistemic	John can walk to move around. Suppose we scanned John in an fMRI machine while he is about to do so. Will planning to walk to move around show up in his brain scan? You may only answer yes or no.	0.617862	0.991536
24	Nonepistemic	John can run when in a hurry. Suppose we scanned John in an fMRI machine while he is about to do so. Will planning to run when in a hurry show up in his brain scan? You may only answer yes or no.	0.577921	0.966654
25	Nonepistemic	John can kick with his feet. Suppose we scanned John in an fMRI machine while he is about to do so. Will planning to kick with his feet show up in his brain scan? You may only answer yes or no.	0.61587	0.998905
26	Nonepistemic	John can lift objects with hands. Suppose we scanned John in an fMRI machine while he is about to do so. Will planning to lift objects with hands show up in his brain scan? You may only answer yes or no.	0.592646	0.99875
27	Nonepistemic	John can stretch his muscles. Suppose we scanned John in an fMRI machine while he is about to do so. Will planning to stretch his muscles show up in his brain scan? You may only answer yes or no.	0.614155	0.994709
28	Nonepistemic	John can lick with his tongue. Suppose we scanned John in an fMRI machine while he is about to do so. Will planning to lick with his tongue show up in his brain scan? You may only answer yes or no.	0.538115	0.993123
29	Nonepistemic	John can yawn when tired. Suppose we scanned John in an fMRI machine while he is about to do so. Will his propensity to yawn when tired show up in his brain scan? You may only answer yes or no.	0.536042	0.975791
30	Nonepistemic	John can breathe heavily after exertion. Suppose we scanned John in an fMRI machine while he is about to do so. Will his propensity to breathe heavily after exertion show up in his brain scan? You may only answer yes or no.	0.489983	0.0026457
31	Nonepistemic	John can squat down. Suppose we scanned John in an fMRI machine while he is about to do so. Will planning to squat down show up in his brain scan? You may only answer yes or no.	0.63296	0.99872
32	Nonepistemic	John can tremble at cold temperatures. Suppose we scanned John in an fMRI machine while he is about to do so. Will his propensity to tremble at cold temperatures show up in his brain scan? You may only answer yes or no.	0.511555	0.0749112
33	Nonepistemic	John can tickle a child to make them laugh. Suppose we scanned John in an fMRI machine while he is about to do so. Will planning to tickle a child to make them laugh show up in his brain scan? You may only answer yes or no.	0.566401	0.998623
34	Nonepistemic	John can touch other people with his hands. Suppose we scanned John in an fMRI machine while he is about to do so. Will planning to touch other people with his hands show up in his brain scan? You may only answer yes or no.	0.560569	0.995826
35	Nonepistemic	John can smell the scent of food. Suppose we scanned John in an fMRI machine while he is about to do so. Will his propensity to smell the scent of food show up in his brain scan? You may only answer yes or no.	0.540956	0.676261
36	Nonepistemic	John can sleep to restore his energy. Suppose we scanned John in an fMRI machine while he is about to do so. Will his propensity to sleep to restore his energy show up in his brain scan? You may only answer yes or no.	0.571736	0.113701
37	Nonepistemic	John can see objects with his eyes. Suppose we scanned John in an fMRI machine while he is about to do so. Will his propensity to see objects with his eyes show up in his brain scan? You may only answer yes or no.	0.478688	0.965728
38	Nonepistemic	John can sniffle when he has a cold. Suppose we scanned John in an fMRI machine while he is about to do so. Will his propensity to sniffle when he has a cold show up in his brain scan? You may only answer yes or no.	0.486719	0.00688086
39	Nonepistemic	John can cry at sad events. Suppose we scanned John in an fMRI machine while he is about to do so. Will his propensity to cry at sad events show up in his brain scan? You may only answer yes or no.	0.4834	0.501194
40	Nonepistemic	John can dance to a rhythm. Suppose we scanned John in an fMRI machine while he is about to do so. Will planning to dance to a rhythm show up in his brain scan? You may only answer yes or no.	0.609614	0.999153
41	Epistemic	John can recall past events. Suppose we scanned John in an fMRI machine while he is doing so. Will recalling past events show up in his brain scan? You may only answer yes or no.	0.570779	1
42	Epistemic	John can judge his options. Suppose we scanned John in an fMRI machine while he is doing so. Will judging his options show up in his brain scan? You may only answer yes or no.	0.631142	0.950422
43	Epistemic	John can distinguish between right and wrong. Suppose we scanned John in an fMRI machine while he is doing so. Will distinguishing between right and wrong show up in his brain scan? You may only answer yes or no.	0.597802	0.993561
44	Epistemic	John can reflect on his past and future. Suppose we scanned John in an fMRI machine while he is doing so. Will reflecting on his past and future show up in his brain scan? You may only answer yes or no.	0.598559	0.999573
45	Epistemic	John can have self-control of his own behavior. Suppose we scanned John in an fMRI machine while he is doing so. Will self-controlling his own behavior show up in his brain scan? You may only answer yes or no.	0.581284	0.997373
46	Epistemic	John can speculate about the possible outcomes of events. Suppose we scanned John in an fMRI machine while he is doing so. Will speculating about the possible outcomes of events show up in his brain scan? You may only answer yes or no.	0.592949	0.939882
47	Epistemic	John can make jokes. Suppose we scanned John in an fMRI machine while he is doing so. Will making jokes show up in his brain scan? You may only answer yes or no.	0.530454	0.999335
48	Epistemic	John can think about magic. Suppose we scanned John in an fMRI machine while he is doing so. Will thinking about magic show up in his brain scan? You may only answer yes or no.	0.56928	0.984797
49	Epistemic	John can use metaphors. Suppose we scanned John in an fMRI machine while he is doing so. Will using metaphors show up in his brain scan? You may only answer yes or no.	0.499172	0.963121
50	Epistemic	John can mourn the dead. Suppose we scanned John in an fMRI machine while he is doing so. Will mourning the dead show up in his brain scan? You may only answer yes or no.	0.514948	1
51	Epistemic	John can observe rituals. Suppose we scanned John in an fMRI machine while he is doing so. Will observing rituals show up in his brain scan? You may only answer yes or no.	0.524688	0.999756
52	Epistemic	John can overcome a fear. Suppose we scanned John in an fMRI machine while he is doing so. Will overcoming a fear show up in his brain scan? You may only answer yes or no.	0.567461	0.999898
53	Epistemic	John can recognize taboos. Suppose we scanned John in an fMRI machine while he is doing so. Will recognizing taboos show up in his brain scan? You may only answer yes or no.	0.546909	0.999272
54	Epistemic	John can recognize relations among kin. Suppose we scanned John in an fMRI machine while he is doing so. Will recognizing relations among kin show up in his brain scan? You may only answer yes or no.	0.618492	0.998704
55	Epistemic	John can interpret other's behavior. Suppose we scanned John in an fMRI machine while he is doing so. Will interpreting other's behavior show up in his brain scan? You may only answer yes or no.	0.680248	0.992577
56	Epistemic	John can symbolically reason. Suppose we scanned John in an fMRI machine while he is doing so. Will reasoning symbolically show up in his brain scan? You may only answer yes or no.	0.564566	0.911859
57	Epistemic	John can make comparisons. Suppose we scanned John in an fMRI machine while he is doing so. Will making comparisons show up in his brain scan? You may only answer yes or no.	0.611216	0.996644
58	Epistemic	John can keep track of time. Suppose we scanned John in an fMRI machine while he is doing so. Will keeping track of time show up in his brain scan? You may only answer yes or no.	0.61031	0.998398
59	Epistemic	John can plan for the future. Suppose we scanned John in an fMRI machine while he is doing so. Will planning for the future show up in his brain scan? You may only answer yes or no.	0.616075	1
60	Epistemic	John can recognize melodies. Suppose we scanned John in an fMRI machine while he is doing so. Will recognizing melodies show up in his brain scan? You may only answer yes or no.	0.592213	1
61	Epistemic	John can keep track of people's age. Suppose we scanned John in an fMRI machine while he is doing so. Will keeping track of people's age show up in his brain scan? You may only answer yes or no.	0.642478	0.116349
62	Epistemic	John can form sentences. Suppose we scanned John in an fMRI machine while he is doing so. Will forming sentences show up in his brain scan? You may only answer yes or no.	0.566856	0.999937
63	Epistemic	John can form words. Suppose we scanned John in an fMRI machine while he is doing so. Will forming words show up in his brain scan? You may only answer yes or no.	0.558595	0.999801
64	Epistemic	John can abstractly reason. Suppose we scanned John in an fMRI machine while he is doing so. Will reasoning abstractly show up in his brain scan? You may only answer yes or no.	0.581008	0.896161
65	Epistemic	John can have preferences concerning aesthetics. Suppose we scanned John in an fMRI machine while he is doing so. Will having preferences concerning aesthetics show up in his brain scan? You may only answer yes or no.	0.517696	0.879936
66	Epistemic	John can attribute human qualities to inanimate objects. Suppose we scanned John in an fMRI machine while he is doing so. Will attributing human qualities to inanimate objects show up in his brain scan? You may only answer yes or no.	0.496621	0.179504
67	Epistemic	John can have a belief in the supernatural. Suppose we scanned John in an fMRI machine while he is doing so. Will having a belief in the supernatural show up in his brain scan? You may only answer yes or no.	0.456262	0.00125502
68	Epistemic	John can have beliefs about fortune and misfortune. Suppose we scanned John in an fMRI machine while he is doing so. Will having beliefs about fortune and misfortune show up in his brain scan? You may only answer yes or no.	0.468005	0.386285
69	Epistemic	John can devise classification of body parts. Suppose we scanned John in an fMRI machine while he is doing so. Will devising classification of body parts show up in his brain scan? You may only answer yes or no.	0.604447	0.00171211
70	Epistemic	John can have classification of animals. Suppose we scanned John in an fMRI machine while he is doing so. Will having classification of animals show up in his brain scan? You may only answer yes or no.	0.524382	0.00673868
71	Epistemic	John can have classification of plants. Suppose we scanned John in an fMRI machine while he is doing so. Will having classification of plants show up in his brain scan? You may only answer yes or no.	0.527626	0.00334722
72	Epistemic	John can have classification of weather. Suppose we scanned John in an fMRI machine while he is doing so. Will having classification of weather show up in his brain scan? You may only answer yes or no.	0.540388	0.000239823
73	Epistemic	John can devise methods to heal the sick. Suppose we scanned John in an fMRI machine while he is doing so. Will devising methods to heal the sick show up in his brain scan? You may only answer yes or no.	0.502729	0.979081
74	Epistemic	John can have a contrast between "general" and "particular". Suppose we scanned John in an fMRI machine while he is doing so. Will having a contrast between "general" and "particular" show up in his brain scan? You may only answer yes or no.	0.505504	0
75	Epistemic	John can have a logical notion of "and". Suppose we scanned John in an fMRI machine while he is doing so. Will having a logical notion of "and" show up in his brain scan? You may only answer yes or no.	0.467283	0.00434555
76	Epistemic	John can have a logical notion of "not". Suppose we scanned John in an fMRI machine while he is doing so. Will having a logical notion of "not" show up in his brain scan? You may only answer yes or no.	0.375643	0.0370486
77	Epistemic	John can form myths. Suppose we scanned John in an fMRI machine while he is doing so. Will forming myths show up in his brain scan? You may only answer yes or no.	0.430419	0.995928
78	Epistemic	John can have a concept of "person". Suppose we scanned John in an fMRI machine while he is doing so. Will having a concept of "person" show up in his brain scan? You may only answer yes or no.	0.481135	0.137829
79	Epistemic	John can have a preference for his own children and close kin. Suppose we scanned John in an fMRI machine while he is doing so. Will having a preference for his own children and close kin show up in his brain scan? You may only answer yes or no.	0.586353	0.963116
80	Epistemic	John can have norms about trade. Suppose we scanned John in an fMRI machine while he is doing so. Will having norms about trade show up in his brain scan? You may only answer yes or no.	0.491549	0.000621496
		SE

## Sheet: V5
ID	Trait	Prompts	davinci's response (GPT 3): yes/yes+no	text-davinci-003's response (GPT 3.5): yes/yes+no
1	Nonepistemic	John can feel love for his family. Suppose we scanned John in an fMRI machine while he is experiencing this emotion. Will this emotion show up in his brain scan? You may only answer yes or no.	0.654244	0.000268481
2	Nonepistemic	John can feel contentment with one's life. Suppose we scanned John in an fMRI machine while he is experiencing this emotion. Will this emotion show up in his brain scan? You may only answer yes or no.	0.703804	0
3	Nonepistemic	John can feel disgust by feces. Suppose we scanned John in an fMRI machine while he is experiencing this emotion. Will this emotion show up in his brain scan? You may only answer yes or no.	0.733796	0
4	Nonepistemic	John can feel excitement towards an opportunity. Suppose we scanned John in an fMRI machine while he is experiencing this emotion. Will this emotion show up in his brain scan? You may only answer yes or no.	0.689591	0.000712587
5	Nonepistemic	John can feel fear of danger. Suppose we scanned John in an fMRI machine while he is experiencing this emotion. Will this emotion show up in his brain scan? You may only answer yes or no.	0.80761	1.1e-05
6	Nonepistemic	John can feel happiness at the birth of his child. Suppose we scanned John in an fMRI machine while he is experiencing this emotion. Will this emotion show up in his brain scan? You may only answer yes or no.	0.785305	0.000335319
7	Nonepistemic	John can feel joy of being. Suppose we scanned John in an fMRI machine while he is experiencing this emotion. Will this emotion show up in his brain scan? You may only answer yes or no.	0.646382	0.000343631
8	Nonepistemic	John can feel pride in his accomplishments. Suppose we scanned John in an fMRI machine while he is experiencing this emotion. Will this emotion show up in his brain scan? You may only answer yes or no.	0.760172	0
9	Nonepistemic	John can feel sadness from a friend's death. Suppose we scanned John in an fMRI machine while he is experiencing this emotion. Will this emotion show up in his brain scan? You may only answer yes or no.	0.764991	0
10	Nonepistemic	John can feel shame from his shortcomings. Suppose we scanned John in an fMRI machine while he is experiencing this emotion. Will this emotion show up in his brain scan? You may only answer yes or no.	0.697211	0
11	Nonepistemic	John can feel surprise at an unexpected event. Suppose we scanned John in an fMRI machine while he is experiencing this emotion. Will this emotion show up in his brain scan? You may only answer yes or no.	0.733515	0
12	Nonepistemic	John can feel trust in his family. Suppose we scanned John in an fMRI machine while he is experiencing this emotion. Will this emotion show up in his brain scan? You may only answer yes or no.	0.736498	2.08e-05
13	Nonepistemic	John can feel jealousy towards a lover. Suppose we scanned John in an fMRI machine while he is experiencing this emotion. Will this emotion show up in his brain scan? You may only answer yes or no.	0.795452	0
14	Nonepistemic	John can feel envy at a competitor's success. Suppose we scanned John in an fMRI machine while he is experiencing this emotion. Will this emotion show up in his brain scan? You may only answer yes or no.	0.738812	0
15	Nonepistemic	John can feel empathy towards a person in need. Suppose we scanned John in an fMRI machine while he is experiencing this emotion. Will this emotion show up in his brain scan? You may only answer yes or no.	0.766483	0
16	Nonepistemic	John can feel admiration for wisdom. Suppose we scanned John in an fMRI machine while he is experiencing this emotion. Will this emotion show up in his brain scan? You may only answer yes or no.	0.697533	0
17	Nonepistemic	John can feel pain from witnessing illness and death. Suppose we scanned John in an fMRI machine while he is experiencing this emotion. Will this emotion show up in his brain scan? You may only answer yes or no.	0.636898	0
18	Nonepistemic	John can feel hope for a better future. Suppose we scanned John in an fMRI machine while he is experiencing this emotion. Will this emotion show up in his brain scan? You may only answer yes or no.	0.754617	0
19	Nonepistemic	John can feel affection towards others. Suppose we scanned John in an fMRI machine while he is experiencing this emotion. Will this emotion show up in his brain scan? You may only answer yes or no.	0.755856	0
20	Nonepistemic	John can grip objects by hand. Suppose we scanned John in an fMRI machine while he is planning this motor action. Will this motor action show up in his brain scan? You may only answer yes or no.	0.72375	0
21	Nonepistemic	John can sit down to relax. Suppose we scanned John in an fMRI machine while he is planning this motor action. Will this motor action show up in his brain scan? You may only answer yes or no.	0.662268	0
22	Nonepistemic	John can walk to move around. Suppose we scanned John in an fMRI machine while he is planning this motor action. Will this motor action show up in his brain scan? You may only answer yes or no.	0.723449	0
23	Nonepistemic	John can run when in a hurry. Suppose we scanned John in an fMRI machine while he is planning this motor action. Will this motor action show up in his brain scan? You may only answer yes or no.	0.721972	0
24	Nonepistemic	John can kick with his feet. Suppose we scanned John in an fMRI machine while he is planning this motor action. Will this motor action show up in his brain scan? You may only answer yes or no.	0.772989	0
25	Nonepistemic	John can lift objects with hands. Suppose we scanned John in an fMRI machine while he is planning this motor action. Will this motor action show up in his brain scan? You may only answer yes or no.	0.738324	0
26	Nonepistemic	John can stretch his muscles. Suppose we scanned John in an fMRI machine while he is planning this motor action. Will this motor action show up in his brain scan? You may only answer yes or no.	0.658745	0
27	Nonepistemic	John can lick with his tongue. Suppose we scanned John in an fMRI machine while he is planning this motor action. Will this motor action show up in his brain scan? You may only answer yes or no.	0.774614	0
28	Nonepistemic	John can yawn when tired. Suppose we scanned John in an fMRI machine while he is planning this motor action. Will this motor action show up in his brain scan? You may only answer yes or no.	0.712842	0
29	Nonepistemic	John can breathe heavily after exertion. Suppose we scanned John in an fMRI machine while he is planning this motor action. Will this motor action show up in his brain scan? You may only answer yes or no.	0.751805	0
30	Nonepistemic	John can squat down. Suppose we scanned John in an fMRI machine while he is planning this motor action. Will this motor action show up in his brain scan? You may only answer yes or no.	0.674449	0
31	Nonepistemic	John can tremble at cold temperatures. Suppose we scanned John in an fMRI machine while he is planning this motor action. Will this motor action show up in his brain scan? You may only answer yes or no.	0.74305	0
32	Nonepistemic	John can tickle a child to make them laugh. Suppose we scanned John in an fMRI machine while he is planning this motor action. Will this motor action show up in his brain scan? You may only answer yes or no.	0.724381	0
33	Nonepistemic	John can touch other people with his hands. Suppose we scanned John in an fMRI machine while he is planning this motor action. Will this motor action show up in his brain scan? You may only answer yes or no.	0.676165	0
34	Nonepistemic	John can smell the scent of food. Suppose we scanned John in an fMRI machine while he is planning this motor action. Will this motor action show up in his brain scan? You may only answer yes or no.	0.648816	0
35	Nonepistemic	John can sleep to restore his energy. Suppose we scanned John in an fMRI machine while he is planning this motor action. Will this motor action show up in his brain scan? You may only answer yes or no.	0.78289	0
36	Nonepistemic	John can see objects with his eyes. Suppose we scanned John in an fMRI machine while he is planning this motor action. Will this motor action show up in his brain scan? You may only answer yes or no.	0.735138	0
37	Nonepistemic	John can sniffle when he has a cold. Suppose we scanned John in an fMRI machine while he is planning this motor action. Will this motor action show up in his brain scan? You may only answer yes or no.	0.665034	0
38	Nonepistemic	John can cry at sad events. Suppose we scanned John in an fMRI machine while he is planning this motor action. Will this motor action show up in his brain scan? You may only answer yes or no.	0.695664	0
39	Nonepistemic	John can dance to a rhythm. Suppose we scanned John in an fMRI machine while he is planning this motor action. Will this motor action show up in his brain scan? You may only answer yes or no.	0.710087	1.09e-05
40	Nonepistemic	John can recall past events. Suppose we scanned John in an fMRI machine while he is having this thought. Will this thought show up in his brain scan? You may only answer yes or no.	0.756263	0
41	Epistemic	John can judge his options. Suppose we scanned John in an fMRI machine while he is having this thought. Will this thought show up in his brain scan? You may only answer yes or no.	0.689136	3.53e-05
42	Epistemic	John can distinguish between right and wrong. Suppose we scanned John in an fMRI machine while he is having this thought. Will this thought show up in his brain scan? You may only answer yes or no.	0.721315	0
43	Epistemic	John can reflect on his past and future. Suppose we scanned John in an fMRI machine while he is having this thought. Will this thought show up in his brain scan? You may only answer yes or no.	0.675505	0
44	Epistemic	John can have self-control of his own behavior. Suppose we scanned John in an fMRI machine while he is having this thought. Will this thought show up in his brain scan? You may only answer yes or no.	0.692918	0
45	Epistemic	John can speculate about the possible outcomes of events. Suppose we scanned John in an fMRI machine while he is having this thought. Will this thought show up in his brain scan? You may only answer yes or no.	0.502561	0
46	Epistemic	John can make jokes. Suppose we scanned John in an fMRI machine while he is having this thought. Will this thought show up in his brain scan? You may only answer yes or no.	0.69412	0
47	Epistemic	John can think about magic. Suppose we scanned John in an fMRI machine while he is having this thought. Will this thought show up in his brain scan? You may only answer yes or no.	0.780856	0
48	Epistemic	John can use metaphors. Suppose we scanned John in an fMRI machine while he is having this thought. Will this thought show up in his brain scan? You may only answer yes or no.	0.748585	0
49	Epistemic	John can mourn the dead. Suppose we scanned John in an fMRI machine while he is having this thought. Will this thought show up in his brain scan? You may only answer yes or no.	0.688278	0
50	Epistemic	John can observe rituals. Suppose we scanned John in an fMRI machine while he is having this thought. Will this thought show up in his brain scan? You may only answer yes or no.	0.651612	0
51	Epistemic	John can overcome a fear. Suppose we scanned John in an fMRI machine while he is having this thought. Will this thought show up in his brain scan? You may only answer yes or no.	0.659193	0
52	Epistemic	John can recognize taboos. Suppose we scanned John in an fMRI machine while he is having this thought. Will this thought show up in his brain scan? You may only answer yes or no.	0.765348	0
53	Epistemic	John can recognize relations among kin. Suppose we scanned John in an fMRI machine while he is having this thought. Will this thought show up in his brain scan? You may only answer yes or no.	0.735506	0
54	Epistemic	John can interpret other's behavior. Suppose we scanned John in an fMRI machine while he is having this thought. Will this thought show up in his brain scan? You may only answer yes or no.	0.812183	0
55	Epistemic	John can symbolically reason. Suppose we scanned John in an fMRI machine while he is having this thought. Will this thought show up in his brain scan? You may only answer yes or no.	0.80611	0
56	Epistemic	John can make comparisons. Suppose we scanned John in an fMRI machine while he is having this thought. Will this thought show up in his brain scan? You may only answer yes or no.	0.662463	0
57	Epistemic	John can keep track of time. Suppose we scanned John in an fMRI machine while he is having this thought. Will this thought show up in his brain scan? You may only answer yes or no.	0.781562	0
58	Epistemic	John can plan for the future. Suppose we scanned John in an fMRI machine while he is having this thought. Will this thought show up in his brain scan? You may only answer yes or no.	0.742274	0
59	Epistemic	John can recognize melodies. Suppose we scanned John in an fMRI machine while he is having this thought. Will this thought show up in his brain scan? You may only answer yes or no.	0.759294	0
60	Epistemic	John can keep track of people's age.Suppose we scanned John in an fMRI machine while he is having this thought. Will this thought show up in his brain scan? You may only answer yes or no.	0.75369	0
61	Epistemic	John can form sentences. Suppose we scanned John in an fMRI machine while he is having this thought. Will this thought show up in his brain scan? You may only answer yes or no.	0.736461	0
62	Epistemic	John can form words. Suppose we scanned John in an fMRI machine while he is having this thought. Will this thought show up in his brain scan? You may only answer yes or no.	0.683472	0
63	Epistemic	John can abstractly reason. Suppose we scanned John in an fMRI machine while he is having this thought. Will this thought show up in his brain scan? You may only answer yes or no.	0.694048	0
64	Epistemic	John can have preferences concerning aesthetics. Suppose we scanned John in an fMRI machine while he is having this thought. Will this thought show up in his brain scan? You may only answer yes or no.	0.627209	0
65	Epistemic	John can attribute human qualities to inanimate objects. Suppose we scanned John in an fMRI machine while he is having this thought. Will this thought show up in his brain scan? You may only answer yes or no.	0.531285	0
66	Epistemic	John can have a belief in the supernatural. Suppose we scanned John in an fMRI machine while he is having this thought. Will this thought show up in his brain scan? You may only answer yes or no.	0.68492	0
67	Epistemic	John can have beliefs about fortune and misfortune. Suppose we scanned John in an fMRI machine while he is having this thought. Will this thought show up in his brain scan? You may only answer yes or no.	0.545174	0
68	Epistemic	John can devise classification of body parts. Suppose we scanned John in an fMRI machine while he is having this thought. Will this thought show up in his brain scan? You may only answer yes or no.	0.527136	0
69	Epistemic	John can have classification of animals. Suppose we scanned John in an fMRI machine while he is having this thought. Will this thought show up in his brain scan? You may only answer yes or no.	0.725023	0
70	Epistemic	John can have classification of plants. Suppose we scanned John in an fMRI machine while he is having this thought. Will this thought show up in his brain scan? You may only answer yes or no.	0.671481	0
71	Epistemic	John can have classification of weather. Suppose we scanned John in an fMRI machine while he is having this thought. Will this thought show up in his brain scan? You may only answer yes or no.	0.713185	0
72	Epistemic	John can devise methods to heal the sick. Suppose we scanned John in an fMRI machine while he is having this thought. Will this thought show up in his brain scan? You may only answer yes or no.	0.736247	0
73	Epistemic	John can have a contrast between "general" and "particular". Suppose we scanned John in an fMRI machine while he is having this thought. Will this thought show up in his brain scan? You may only answer yes or no.	0.539122	0
74	Epistemic	John can have a logical notion of "and". Suppose we scanned John in an fMRI machine while he is having this thought. Will this thought show up in his brain scan? You may only answer yes or no.	0.729091	0
75	Epistemic	John can have a logical notion of "not". Suppose we scanned John in an fMRI machine while he is having this thought. Will this thought show up in his brain scan? You may only answer yes or no.	0.628927	0
76	Epistemic	John can form myths. Suppose we scanned John in an fMRI machine while he is having this thought. Will this thought show up in his brain scan? You may only answer yes or no.	0.538784	1.38e-05
77	Epistemic	John can have a concept of "person". Suppose we scanned John in an fMRI machine while he is having this thought. Will this thought show up in his brain scan? You may only answer yes or no.	0.707553	0
78	Epistemic	John can have a preference for his own children and close kin. Suppose we scanned John in an fMRI machine while he is having this thought. Will this thought show up in his brain scan? You may only answer yes or no.	0.617112	0
79	Epistemic	John can have norms about trade. Suppose we scanned John in an fMRI machine while he is having this thought. Will this thought show up in his brain scan? You may only answer yes or no.	0.727285	0
80	Epistemic	John can have norms about trade. Will this show up in an fMRI brain scan?	0.529773	0

## Sheet: Human participants
			Study 1		Study 3
ID	Prompts	Trait	Human_in the brain (replication)	Human_in brain	Human_Afterlife (V5, afterlife assumed)	Humans_Afterlife is not assumed)
1	John can feel anger in response to hostility. Suppose we scanned John in an fMRI machine while he is experiencing this emotion. Will this emotion show up in his brain scan? You may only answer yes or no.	Nonepistemic	0.9	0.8	0.3	0.05
2	John can feel love for his family. Suppose we scanned John in an fMRI machine while he is experiencing this emotion. Will this emotion show up in his brain scan? You may only answer yes or no.	Nonepistemic	0.7	0.7	0.7	0.2
3	John can feel contentment with one's life. Suppose we scanned John in an fMRI machine while he is experiencing this emotion. Will this emotion show up in his brain scan? You may only answer yes or no.	Nonepistemic	0.366667	0.4	0.65	0.1
4	John can feel disgust by feces. Suppose we scanned John in an fMRI machine while he is experiencing this emotion. Will this emotion show up in his brain scan? You may only answer yes or no.	Nonepistemic	0.733333	0.55	0.35	0
5	John can feel excitement towards an opportunity. Suppose we scanned John in an fMRI machine while he is experiencing this emotion. Will this emotion show up in his brain scan? You may only answer yes or no.	Nonepistemic	0.8	0.85	0.55	0.05
6	John can feel fear of danger. Suppose we scanned John in an fMRI machine while he is experiencing this emotion. Will this emotion show up in his brain scan? You may only answer yes or no.	Nonepistemic	0.933333	0.7	0.5	0.1
7	John can feel happiness at the birth of his child. Suppose we scanned John in an fMRI machine while he is experiencing this emotion. Will this emotion show up in his brain scan? You may only answer yes or no.	Nonepistemic	0.766667	0.7	0.55	0.15
8	John can feel joy of being. Suppose we scanned John in an fMRI machine while he is experiencing this emotion. Will this emotion show up in his brain scan? You may only answer yes or no.	Nonepistemic	0.6	0.65	0.55	0.15
9	John can feel pride in his accomplishments. Suppose we scanned John in an fMRI machine while he is experiencing this emotion. Will this emotion show up in his brain scan? You may only answer yes or no.	Nonepistemic	0.666667	0.5	0.5	0.2
10	John can feel sadness from a friend's death. Suppose we scanned John in an fMRI machine while he is experiencing this emotion. Will this emotion show up in his brain scan? You may only answer yes or no.	Nonepistemic	0.8	0.7	0.45	0
11	John can feel shame from his shortcomings. Suppose we scanned John in an fMRI machine while he is experiencing this emotion. Will this emotion show up in his brain scan? You may only answer yes or no.	Nonepistemic	0.633333	0.55	0.45	0.15
12	John can feel surprise at an unexpected event. Suppose we scanned John in an fMRI machine while he is experiencing this emotion. Will this emotion show up in his brain scan? You may only answer yes or no.	Nonepistemic	0.833333	0.7	0.5	0.05
13	John can feel trust in his family. Suppose we scanned John in an fMRI machine while he is experiencing this emotion. Will this emotion show up in his brain scan? You may only answer yes or no.	Nonepistemic	0.366667	0.5	0.65	0.2
14	John can feel jealousy towards a lover. Suppose we scanned John in an fMRI machine while he is experiencing this emotion. Will this emotion show up in his brain scan? You may only answer yes or no.	Nonepistemic	0.666667	0.6	0.35	0.05
15	John can feel envy at a competitor's success. Suppose we scanned John in an fMRI machine while he is experiencing this emotion. Will this emotion show up in his brain scan? You may only answer yes or no.	Nonepistemic	0.5	0.45	0.35	0
16	John can feel empathy towards a person in need. Suppose we scanned John in an fMRI machine while he is experiencing this emotion. Will this emotion show up in his brain scan? You may only answer yes or no.	Nonepistemic	0.733333	0.8	0.6	0.15
17	John can feel admiration for wisdom. Suppose we scanned John in an fMRI machine while he is experiencing this emotion. Will this emotion show up in his brain scan? You may only answer yes or no.	Nonepistemic	0.4	0.45	0.55	0.1
18	John can feel pain from witnessing illness and death. Suppose we scanned John in an fMRI machine while he is experiencing this emotion. Will this emotion show up in his brain scan? You may only answer yes or no.	Nonepistemic	0.8	0.75	0.45	0.05
19	John can feel hope for a better future. Suppose we scanned John in an fMRI machine while he is experiencing this emotion. Will this emotion show up in his brain scan? You may only answer yes or no.	Nonepistemic	0.233333	0.3	0.55	0.05
20	John can feel affection towards others. Suppose we scanned John in an fMRI machine while he is experiencing this emotion. Will this emotion show up in his brain scan? You may only answer yes or no.	Nonepistemic	0.866667	0.75	0.7	0.15
21	John can grip objects by hand. Suppose we scanned John in an fMRI machine while he is planning this motor action. Will this motor action show up in his brain scan? You may only answer yes or no.	Nonepistemic	0.666667	0.65	0.2	0.05
22	John can sit down to relax. Suppose we scanned John in an fMRI machine while he is planning this motor action. Will this motor action show up in his brain scan? You may only answer yes or no.	Nonepistemic	0.5	0.45	0.15	0.1
23	John can walk to move around. Suppose we scanned John in an fMRI machine while he is planning this motor action. Will this motor action show up in his brain scan? You may only answer yes or no.	Nonepistemic	0.633333	0.65	0.35	0.1
24	John can run when in a hurry. Suppose we scanned John in an fMRI machine while he is planning this motor action. Will this motor action show up in his brain scan? You may only answer yes or no.	Nonepistemic	0.666667	0.55	0.2	0.05
25	John can kick with his feet. Suppose we scanned John in an fMRI machine while he is planning this motor action. Will this motor action show up in his brain scan? You may only answer yes or no.	Nonepistemic	0.633333	0.55	0.2	0.1
26	John can lift objects with hands. Suppose we scanned John in an fMRI machine while he is planning this motor action. Will this motor action show up in his brain scan? You may only answer yes or no.	Nonepistemic	0.633333	0.55	0.15	0.1
27	John can stretch his muscles. Suppose we scanned John in an fMRI machine while he is planning this motor action. Will this motor action show up in his brain scan? You may only answer yes or no.	Nonepistemic	0.766667	0.45	0.15	0.05
28	John can lick with his tongue. Suppose we scanned John in an fMRI machine while he is planning this motor action. Will this motor action show up in his brain scan? You may only answer yes or no.	Nonepistemic	0.6	0.45	0.15	0.05
29	John can yawn when tired. Suppose we scanned John in an fMRI machine while he is planning this motor action. Will this motor action show up in his brain scan? You may only answer yes or no.	Nonepistemic	0.533333	0.55	0.15	0
30	John can breathe heavily after exertion. Suppose we scanned John in an fMRI machine while he is planning this motor action. Will this motor action show up in his brain scan? You may only answer yes or no.	Nonepistemic	0.6	0.35	0.2	0
31	John can squat down. Suppose we scanned John in an fMRI machine while he is planning this motor action. Will this motor action show up in his brain scan? You may only answer yes or no.	Nonepistemic	0.466667	0.35	0.25	0.05
32	John can tremble at cold temperatures. Suppose we scanned John in an fMRI machine while he is planning this motor action. Will this motor action show up in his brain scan? You may only answer yes or no.	Nonepistemic	0.733333	0.65	0.2	0
33	John can tickle a child to make them laugh. Suppose we scanned John in an fMRI machine while he is planning this motor action. Will this motor action show up in his brain scan? You may only answer yes or no.	Nonepistemic	0.466667	0.4	0.15	0.05
34	John can touch other people with his hands. Suppose we scanned John in an fMRI machine while he is planning this motor action. Will this motor action show up in his brain scan? You may only answer yes or no.	Nonepistemic	0.666667	0.55	0.2	0.05
35	John can smell the scent of food. Suppose we scanned John in an fMRI machine while he is planning this motor action. Will this motor action show up in his brain scan? You may only answer yes or no.	Nonepistemic	0.833333	0.75	0.2	0.05
36	John can sleep to restore his energy. Suppose we scanned John in an fMRI machine while he is planning this motor action. Will this motor action show up in his brain scan? You may only answer yes or no.	Nonepistemic	0.766667	0.7	0.1	0
37	John can see objects with his eyes. Suppose we scanned John in an fMRI machine while he is planning this motor action. Will this motor action show up in his brain scan? You may only answer yes or no.	Nonepistemic	0.833333	0.85	0.35	0.1
38	John can sniffle when he has a cold. Suppose we scanned John in an fMRI machine while he is planning this motor action. Will this motor action show up in his brain scan? You may only answer yes or no.	Nonepistemic	0.366667	0.3	0.05	0
39	John can cry at sad events. Suppose we scanned John in an fMRI machine while he is planning this motor action. Will this motor action show up in his brain scan? You may only answer yes or no.	Nonepistemic	0.866667	0.7	0.15	0
40	John can dance to a rhythm. Suppose we scanned John in an fMRI machine while he is planning this motor action. Will this motor action show up in his brain scan? You may only answer yes or no.	Nonepistemic	0.766667	0.5	0.3	0.05
41	John can recall past events. Suppose we scanned John in an fMRI machine while he is having this thought. Will this thought show up in his brain scan? You may only answer yes or no.	Epistemic	0.866667	0.95	0.55	0.15
42	John can judge his options. Suppose we scanned John in an fMRI machine while he is having this thought. Will this thought show up in his brain scan? You may only answer yes or no.	Epistemic	0.666667	0.35	0.4	0.1
43	John can distinguish between right and wrong. Suppose we scanned John in an fMRI machine while he is having this thought. Will this thought show up in his brain scan? You may only answer yes or no.	Epistemic	0.6	0.6	0.65	0.2
44	John can reflect on his past and future. Suppose we scanned John in an fMRI machine while he is having this thought. Will this thought show up in his brain scan? You may only answer yes or no.	Epistemic	0.633333	0.4	0.55	0.2
45	John can have self-control of his own behavior. Suppose we scanned John in an fMRI machine while he is having this thought. Will this thought show up in his brain scan? You may only answer yes or no.	Epistemic	0.633333	0.55	0.6	0.1
46	John can speculate about the possible outcomes of events. Suppose we scanned John in an fMRI machine while he is having this thought. Will this thought show up in his brain scan? You may only answer yes or no.	Epistemic	0.4	0.25	0.55	0.1
47	John can make jokes. Suppose we scanned John in an fMRI machine while he is having this thought. Will this thought show up in his brain scan? You may only answer yes or no.	Epistemic	0.633333	0.45	0.45	0.1
48	John can think about magic. Suppose we scanned John in an fMRI machine while he is having this thought. Will this thought show up in his brain scan? You may only answer yes or no.	Epistemic	0.3	0.1	0.35	0
49	John can use metaphors. Suppose we scanned John in an fMRI machine while he is having this thought. Will this thought show up in his brain scan? You may only answer yes or no.	Epistemic	0.366667	0.15	0.5	0.1
50	John can mourn the dead. Suppose we scanned John in an fMRI machine while he is having this thought. Will this thought show up in his brain scan? You may only answer yes or no.	Epistemic	0.833333	0.45	0.45	0.05
51	John can observe rituals. Suppose we scanned John in an fMRI machine while he is having this thought. Will this thought show up in his brain scan? You may only answer yes or no.	Epistemic	0.466667	0.15	0.5	0.15
52	John can overcome a fear. Suppose we scanned John in an fMRI machine while he is having this thought. Will this thought show up in his brain scan? You may only answer yes or no.	Epistemic	0.666667	0.5	0.5	0.1
53	John can recognize taboos. Suppose we scanned John in an fMRI machine while he is having this thought. Will this thought show up in his brain scan? You may only answer yes or no.	Epistemic	0.5	0.2	0.5	0.05
54	John can recognize relations among kin. Suppose we scanned John in an fMRI machine while he is having this thought. Will this thought show up in his brain scan? You may only answer yes or no.	Epistemic	0.766667	0.55	0.6	0.2
55	John can interpret other's behavior. Suppose we scanned John in an fMRI machine while he is having this thought. Will this thought show up in his brain scan? You may only answer yes or no.	Epistemic	0.733333	0.4	0.7	0.1
56	John can symbolically reason. Suppose we scanned John in an fMRI machine while he is having this thought. Will this thought show up in his brain scan? You may only answer yes or no.	Epistemic	0.466667	0.35	0.5	0.15
57	John can make comparisons. Suppose we scanned John in an fMRI machine while he is having this thought. Will this thought show up in his brain scan? You may only answer yes or no.	Epistemic	0.7	0.4	0.5	0.15
58	John can keep track of time. Suppose we scanned John in an fMRI machine while he is having this thought. Will this thought show up in his brain scan? You may only answer yes or no.	Epistemic	0.533333	0.2	0.25	0
59	John can plan for the future. Suppose we scanned John in an fMRI machine while he is having this thought. Will this thought show up in his brain scan? You may only answer yes or no.	Epistemic	0.433333	0.25	0.3	0.05
60	John can recognize melodies. Suppose we scanned John in an fMRI machine while he is having this thought. Will this thought show up in his brain scan? You may only answer yes or no.	Epistemic	0.8	0.75	0.65	0.1
61	John can keep track of people's age.Suppose we scanned John in an fMRI machine while he is having this thought. Will this thought show up in his brain scan? You may only answer yes or no.	Epistemic	0.266667	0.2	0.35	0.1
62	John can form sentences. Suppose we scanned John in an fMRI machine while he is having this thought. Will this thought show up in his brain scan? You may only answer yes or no.	Epistemic	0.766667	0.75	0.5	0.05
63	John can form words. Suppose we scanned John in an fMRI machine while he is having this thought. Will this thought show up in his brain scan? You may only answer yes or no.	Epistemic	0.833333	0.85	0.6	0.2
64	John can abstractly reason. Suppose we scanned John in an fMRI machine while he is having this thought. Will this thought show up in his brain scan? You may only answer yes or no.	Epistemic	0.633333	0.55	0.45	0.15
65	John can have preferences concerning aesthetics. Suppose we scanned John in an fMRI machine while he is having this thought. Will this thought show up in his brain scan? You may only answer yes or no.	Epistemic	0.433333	0.3	0.4	0.15
66	John can attribute human qualities to inanimate objects. Suppose we scanned John in an fMRI machine while he is having this thought. Will this thought show up in his brain scan? You may only answer yes or no.	Epistemic	0.466667	0.25	0.4	0.05
67	John can have a belief in the supernatural. Suppose we scanned John in an fMRI machine while he is having this thought. Will this thought show up in his brain scan? You may only answer yes or no.	Epistemic	0.233333	0.1	0.6	0.2
68	John can have beliefs about fortune and misfortune. Suppose we scanned John in an fMRI machine while he is having this thought. Will this thought show up in his brain scan? You may only answer yes or no.	Epistemic	0.233333	0.1	0.35	0.1
69	John can devise classification of body parts. Suppose we scanned John in an fMRI machine while he is having this thought. Will this thought show up in his brain scan? You may only answer yes or no.	Epistemic	0.333333	0.2	0.35	0.05
70	John can have classification of animals. Suppose we scanned John in an fMRI machine while he is having this thought. Will this thought show up in his brain scan? You may only answer yes or no.	Epistemic	0.4	0.3	0.55	0.15
71	John can have classification of plants. Suppose we scanned John in an fMRI machine while he is having this thought. Will this thought show up in his brain scan? You may only answer yes or no.	Epistemic	0.333333	0.15	0.5	0.1
72	John can have classification of weather. Suppose we scanned John in an fMRI machine while he is having this thought. Will this thought show up in his brain scan? You may only answer yes or no.	Epistemic	0.233333	0.1	0.4	0.05
73	John can devise methods to heal the sick. Suppose we scanned John in an fMRI machine while he is having this thought. Will this thought show up in his brain scan? You may only answer yes or no.	Epistemic	0.3	0.15	0.25	0
74	John can have a contrast between "general" and "particular". Suppose we scanned John in an fMRI machine while he is having this thought. Will this thought show up in his brain scan? You may only answer yes or no.	Epistemic	0.3	0.2	0.5	0.15
75	John can have a logical notion of "and". Suppose we scanned John in an fMRI machine while he is having this thought. Will this thought show up in his brain scan? You may only answer yes or no.	Epistemic	0.266667	0.1	0.65	0.05
76	John can have a logical notion of "not". Suppose we scanned John in an fMRI machine while he is having this thought. Will this thought show up in his brain scan? You may only answer yes or no.	Epistemic	0.333333	0.15	0.6	0.1
77	John can form myths. Suppose we scanned John in an fMRI machine while he is having this thought. Will this thought show up in his brain scan? You may only answer yes or no.	Epistemic	0.266667	0.15	0.4	0
78	John can have a concept of "person". Suppose we scanned John in an fMRI machine while he is having this thought. Will this thought show up in his brain scan? You may only answer yes or no.	Epistemic	0.5	0.25	0.45	0.2
79	John can have a preference for his own children and close kin. Suppose we scanned John in an fMRI machine while he is having this thought. Will this thought show up in his brain scan? You may only answer yes or no.	Epistemic	0.666667	0.45	0.6	0.1
80	John can have norms about trade. Suppose we scanned John in an fMRI machine while he is having this thought. Will this thought show up in his brain scan? You may only answer yes or no.	Epistemic	0.133333	0.1	0.35	0.1
