# Supplementary material for: Davinci the Dualist: The Mind–Body Divide in Large Language Models and in Human Learners
Source: Open Mind (Camb). 2024 Mar 1;8:84–101. doi: 10.1162/opmi_a_00120 (PMC10898781; doi:10.1162/opmi_a_00120)
Supplement: Supplementary file 5 [file opmi-08-84-s005.xlsx]

## Sheet: brain
								Propotion "yes" resonse
								GPT 3				GPT 3.5
								Version 1		Version 5		Version 1		Version 5
								Life	Death	Life	Death	Life	Death	Life	Death
line	item	trait	V1 prompt (life)	V1 (death)		V5 (life)	V5 (death)	GPT 3_Version 1_life	GPT 3_Version 1_death	GPT 3_Version 5_life	GPT 3_Version 5_death	GPT 3.5_Version 1_life	GPT 3_Version 1_death	GPT 3.5_Version 5_life	GPT 3.5_Version 5_death
4	3	action	John can move his lips. Suppose we scanned John in an fMRI machine while he is planning this motor action. Will this motor action show up in his brain scan? You may only answer yes or no.	John can recognize faces. Suppose we scanned John in an fMRI machine after he dies. Will this sensation show up in his brain scan? You may only answer yes or no.		John can recognize faces. Will this show up in an fMRI brain scan? You may only answer yes or no.	John can recognize faces. Will this still be the case after he dies? You may only answer yes or no.	0.625357	0.505359	0.744146	0.717617	0.99815	0	0	0
5	4	action	John can move his hand. Suppose we scanned John in an fMRI machine while he is planning this motor action. Will this motor action show up in his brain scan? You may only answer yes or no.	John can recognize shapes. Suppose we scanned John in an fMRI machine after he dies. Will this sensation show up in his brain scan? You may only answer yes or no.		John can recognize shapes. Will this show up in an fMRI brain scan? You may only answer yes or no.	John can recognize shapes. Will this still be the case after he dies? You may only answer yes or no.	0.663386	0.51881	0.716113	0.705472	0.999828	0	4.96115e-05	0
6	5	action	John can move his legs. Suppose we scanned John in an fMRI machine while he is planning this motor action. Will this motor action show up in his brain scan? You may only answer yes or no.	John can recognize colors. Suppose we scanned John in an fMRI machine after he dies. Will this sensation show up in his brain scan? You may only answer yes or no.		John can recognize colors. Will this show up in an fMRI brain scan? You may only answer yes or no.	John can recognize colors. Will this still be the case after he dies? You may only answer yes or no.	0.6462	0.505389	0.714222	0.677441	0.99964	0	0	0
13	3	action	John can move his lips. Suppose we scanned John in an fMRI machine while he is planning this motor action. Will this motor action show up in his brain scan? You may only answer yes or no.	John can recognize faces. Suppose we scanned John in an fMRI machine after he dies. Will this sensation show up in his brain scan? You may only answer yes or no.		John can recognize faces. Will this show up in an fMRI brain scan? You may only answer yes or no.	John can recognize faces. Will this still be the case after he dies? You may only answer yes or no.	0.631419	0.5062	0.746851	0.715451	0.998239	0	0	0
14	4	action	John can move his hand. Suppose we scanned John in an fMRI machine while he is planning this motor action. Will this motor action show up in his brain scan? You may only answer yes or no.	John can recognize shapes. Suppose we scanned John in an fMRI machine after he dies. Will this sensation show up in his brain scan? You may only answer yes or no.		John can recognize shapes. Will this show up in an fMRI brain scan? You may only answer yes or no.	John can recognize shapes. Will this still be the case after he dies? You may only answer yes or no.	0.661181	0.511313	0.709056	0.702759	0.999826	0	5.07903e-05	0
15	5	action	John can move his legs. Suppose we scanned John in an fMRI machine while he is planning this motor action. Will this motor action show up in his brain scan? You may only answer yes or no.	John can recognize colors. Suppose we scanned John in an fMRI machine after he dies. Will this sensation show up in his brain scan? You may only answer yes or no.		John can recognize colors. Will this show up in an fMRI brain scan? You may only answer yes or no.	John can recognize colors. Will this still be the case after he dies? You may only answer yes or no.	0.646753	0.502651	0.718798	0.678164	0.99964	0	0	0
22	3	action	John can move his lips. Suppose we scanned John in an fMRI machine while he is planning this motor action. Will this motor action show up in his brain scan? You may only answer yes or no.	John can recognize faces. Suppose we scanned John in an fMRI machine after he dies. Will this sensation show up in his brain scan? You may only answer yes or no.		John can recognize faces. Will this show up in an fMRI brain scan? You may only answer yes or no.	John can recognize faces. Will this still be the case after he dies? You may only answer yes or no.	0.624539	0.500203	0.743508	0.716614	0.998358	0	0	0
23	4	action	John can move his hand. Suppose we scanned John in an fMRI machine while he is planning this motor action. Will this motor action show up in his brain scan? You may only answer yes or no.	John can recognize shapes. Suppose we scanned John in an fMRI machine after he dies. Will this sensation show up in his brain scan? You may only answer yes or no.		John can recognize shapes. Will this show up in an fMRI brain scan? You may only answer yes or no.	John can recognize shapes. Will this still be the case after he dies? You may only answer yes or no.	0.664314	0.503974	0.709772	0.704987	0.99983	0	4.95033e-05	0
24	5	action	John can move his legs. Suppose we scanned John in an fMRI machine while he is planning this motor action. Will this motor action show up in his brain scan? You may only answer yes or no.	John can recognize colors. Suppose we scanned John in an fMRI machine after he dies. Will this sensation show up in his brain scan? You may only answer yes or no.		John can recognize colors. Will this show up in an fMRI brain scan? You may only answer yes or no.	John can recognize colors. Will this still be the case after he dies? You may only answer yes or no.	0.641968	0.49193	0.716951	0.679944	0.99964	0	0	0
31	3	action	John can move his lips. Suppose we scanned John in an fMRI machine while he is planning this motor action. Will this motor action show up in his brain scan? You may only answer yes or no.	John can recognize faces. Suppose we scanned John in an fMRI machine after he dies. Will this sensation show up in his brain scan? You may only answer yes or no.		John can recognize faces. Will this show up in an fMRI brain scan? You may only answer yes or no.	John can recognize faces. Will this still be the case after he dies? You may only answer yes or no.	0.62622	0.501886	0.746562	0.714435	0.998047	0	0	0
32	4	action	John can move his hand. Suppose we scanned John in an fMRI machine while he is planning this motor action. Will this motor action show up in his brain scan? You may only answer yes or no.	John can recognize shapes. Suppose we scanned John in an fMRI machine after he dies. Will this sensation show up in his brain scan? You may only answer yes or no.		John can recognize shapes. Will this show up in an fMRI brain scan? You may only answer yes or no.	John can recognize shapes. Will this still be the case after he dies? You may only answer yes or no.	0.66481	0.504146	0.704656	0.702631	0.999829	0	5.08306e-05	0
33	5	action	John can move his legs. Suppose we scanned John in an fMRI machine while he is planning this motor action. Will this motor action show up in his brain scan? You may only answer yes or no.	John can recognize colors. Suppose we scanned John in an fMRI machine after he dies. Will this sensation show up in his brain scan? You may only answer yes or no.		John can recognize colors. Will this show up in an fMRI brain scan? You may only answer yes or no.	John can recognize colors. Will this still be the case after he dies? You may only answer yes or no.	0.640964	0.50014	0.719386	0.681437	0.999639	0	0	0
40	3	action	John can move his lips. Suppose we scanned John in an fMRI machine while he is planning this motor action. Will this motor action show up in his brain scan? You may only answer yes or no.	John can recognize faces. Suppose we scanned John in an fMRI machine after he dies. Will this sensation show up in his brain scan? You may only answer yes or no.		John can recognize faces. Will this show up in an fMRI brain scan? You may only answer yes or no.	John can recognize faces. Will this still be the case after he dies? You may only answer yes or no.	0.628406	0.502021	0.748138	0.712483	0.998188	0	0	0
41	4	action	John can move his hand. Suppose we scanned John in an fMRI machine while he is planning this motor action. Will this motor action show up in his brain scan? You may only answer yes or no.	John can recognize shapes. Suppose we scanned John in an fMRI machine after he dies. Will this sensation show up in his brain scan? You may only answer yes or no.		John can recognize shapes. Will this show up in an fMRI brain scan? You may only answer yes or no.	John can recognize shapes. Will this still be the case after he dies? You may only answer yes or no.	0.663439	0.50651	0.716113	0.697499	0.999837	0	5.00357e-05	0
42	5	action	John can move his legs. Suppose we scanned John in an fMRI machine while he is planning this motor action. Will this motor action show up in his brain scan? You may only answer yes or no.	John can recognize colors. Suppose we scanned John in an fMRI machine after he dies. Will this sensation show up in his brain scan? You may only answer yes or no.		John can recognize colors. Will this show up in an fMRI brain scan? You may only answer yes or no.	John can recognize colors. Will this still be the case after he dies? You may only answer yes or no.	0.6462	0.502172	0.721811	0.682466	0.999622	0	0	0
49	3	action	John can move his lips. Suppose we scanned John in an fMRI machine while he is planning this motor action. Will this motor action show up in his brain scan? You may only answer yes or no.	John can recognize faces. Suppose we scanned John in an fMRI machine after he dies. Will this sensation show up in his brain scan? You may only answer yes or no.		John can recognize faces. Will this show up in an fMRI brain scan? You may only answer yes or no.	John can recognize faces. Will this still be the case after he dies? You may only answer yes or no.	0.63189	0.499299	0.748803	0.711603	0.99833	0	0	0
50	4	action	John can move his hand. Suppose we scanned John in an fMRI machine while he is planning this motor action. Will this motor action show up in his brain scan? You may only answer yes or no.	John can recognize shapes. Suppose we scanned John in an fMRI machine after he dies. Will this sensation show up in his brain scan? You may only answer yes or no.		John can recognize shapes. Will this show up in an fMRI brain scan? You may only answer yes or no.	John can recognize shapes. Will this still be the case after he dies? You may only answer yes or no.	0.670174	0.500204	0.708554	0.700631	0.999817	0	4.39557e-05	0
51	5	action	John can move his legs. Suppose we scanned John in an fMRI machine while he is planning this motor action. Will this motor action show up in his brain scan? You may only answer yes or no.	John can recognize colors. Suppose we scanned John in an fMRI machine after he dies. Will this sensation show up in his brain scan? You may only answer yes or no.		John can recognize colors. Will this show up in an fMRI brain scan? You may only answer yes or no.	John can recognize colors. Will this still be the case after he dies? You may only answer yes or no.	0.642159	0.505936	0.714222	0.677984	0.999622	0	0	0
58	3	action	John can move his lips. Suppose we scanned John in an fMRI machine while he is planning this motor action. Will this motor action show up in his brain scan? You may only answer yes or no.	John can recognize faces. Suppose we scanned John in an fMRI machine after he dies. Will this sensation show up in his brain scan? You may only answer yes or no.		John can recognize faces. Will this show up in an fMRI brain scan? You may only answer yes or no.	John can recognize faces. Will this still be the case after he dies? You may only answer yes or no.	0.626516	0.500203	0.740277	0.712058	0.998364	0	0	0
59	4	action	John can move his hand. Suppose we scanned John in an fMRI machine while he is planning this motor action. Will this motor action show up in his brain scan? You may only answer yes or no.	John can recognize shapes. Suppose we scanned John in an fMRI machine after he dies. Will this sensation show up in his brain scan? You may only answer yes or no.		John can recognize shapes. Will this show up in an fMRI brain scan? You may only answer yes or no.	John can recognize shapes. Will this still be the case after he dies? You may only answer yes or no.	0.663264	0.515889	0.709914	0.704987	0.999833	0	5.48659e-05	0
60	5	action	John can move his legs. Suppose we scanned John in an fMRI machine while he is planning this motor action. Will this motor action show up in his brain scan? You may only answer yes or no.	John can recognize colors. Suppose we scanned John in an fMRI machine after he dies. Will this sensation show up in his brain scan? You may only answer yes or no.		John can recognize colors. Will this show up in an fMRI brain scan? You may only answer yes or no.	John can recognize colors. Will this still be the case after he dies? You may only answer yes or no.	0.644892	0.502019	0.717573	0.677984	0.999651	0	0	0
67	3	action	John can move his lips. Suppose we scanned John in an fMRI machine while he is planning this motor action. Will this motor action show up in his brain scan? You may only answer yes or no.	John can recognize faces. Suppose we scanned John in an fMRI machine after he dies. Will this sensation show up in his brain scan? You may only answer yes or no.		John can recognize faces. Will this show up in an fMRI brain scan? You may only answer yes or no.	John can recognize faces. Will this still be the case after he dies? You may only answer yes or no.	0.631017	0.497973	0.744485	0.716851	0.998278	0	0	0
68	4	action	John can move his hand. Suppose we scanned John in an fMRI machine while he is planning this motor action. Will this motor action show up in his brain scan? You may only answer yes or no.	John can recognize shapes. Suppose we scanned John in an fMRI machine after he dies. Will this sensation show up in his brain scan? You may only answer yes or no.		John can recognize shapes. Will this show up in an fMRI brain scan? You may only answer yes or no.	John can recognize shapes. Will this still be the case after he dies? You may only answer yes or no.	0.668253	0.50769	0.708554	0.702599	0.999831	0	4.92438e-05	0
69	5	action	John can move his legs. Suppose we scanned John in an fMRI machine while he is planning this motor action. Will this motor action show up in his brain scan? You may only answer yes or no.	John can recognize colors. Suppose we scanned John in an fMRI machine after he dies. Will this sensation show up in his brain scan? You may only answer yes or no.		John can recognize colors. Will this show up in an fMRI brain scan? You may only answer yes or no.	John can recognize colors. Will this still be the case after he dies? You may only answer yes or no.	0.645301	0.503446	0.720932	0.680896	0.999648	0	0	0
76	3	action	John can move his lips. Suppose we scanned John in an fMRI machine while he is planning this motor action. Will this motor action show up in his brain scan? You may only answer yes or no.	John can recognize faces. Suppose we scanned John in an fMRI machine after he dies. Will this sensation show up in his brain scan? You may only answer yes or no.		John can recognize faces. Will this show up in an fMRI brain scan? You may only answer yes or no.	John can recognize faces. Will this still be the case after he dies? You may only answer yes or no.	0.627252	0.504045	0.748662	0.712483	0.998343	0	0	0
77	4	action	John can move his hand. Suppose we scanned John in an fMRI machine while he is planning this motor action. Will this motor action show up in his brain scan? You may only answer yes or no.	John can recognize shapes. Suppose we scanned John in an fMRI machine after he dies. Will this sensation show up in his brain scan? You may only answer yes or no.		John can recognize shapes. Will this show up in an fMRI brain scan? You may only answer yes or no.	John can recognize shapes. Will this still be the case after he dies? You may only answer yes or no.	0.666524	0.502755	0.705945	0.702735	0.99983	0	5.20121e-05	0
78	5	action	John can move his legs. Suppose we scanned John in an fMRI machine while he is planning this motor action. Will this motor action show up in his brain scan? You may only answer yes or no.	John can recognize colors. Suppose we scanned John in an fMRI machine after he dies. Will this sensation show up in his brain scan? You may only answer yes or no.		John can recognize colors. Will this show up in an fMRI brain scan? You may only answer yes or no.	John can recognize colors. Will this still be the case after he dies? You may only answer yes or no.	0.643372	0.504808	0.721811	0.678774	0.99962	0	0	0
85	3	action	John can move his lips. Suppose we scanned John in an fMRI machine while he is planning this motor action. Will this motor action show up in his brain scan? You may only answer yes or no.	John can recognize faces. Suppose we scanned John in an fMRI machine after he dies. Will this sensation show up in his brain scan? You may only answer yes or no.		John can recognize faces. Will this show up in an fMRI brain scan? You may only answer yes or no.	John can recognize faces. Will this still be the case after he dies? You may only answer yes or no.	0.624575	0.504506	0.746115	0.715627	0.998121	0	0	0
86	4	action	John can move his hand. Suppose we scanned John in an fMRI machine while he is planning this motor action. Will this motor action show up in his brain scan? You may only answer yes or no.	John can recognize shapes. Suppose we scanned John in an fMRI machine after he dies. Will this sensation show up in his brain scan? You may only answer yes or no.		John can recognize shapes. Will this show up in an fMRI brain scan? You may only answer yes or no.	John can recognize shapes. Will this still be the case after he dies? You may only answer yes or no.	0.661181	0.50352	0.713481	0.703549	0.99983	0	5.10793e-05	0
87	5	action	John can move his legs. Suppose we scanned John in an fMRI machine while he is planning this motor action. Will this motor action show up in his brain scan? You may only answer yes or no.	John can recognize colors. Suppose we scanned John in an fMRI machine after he dies. Will this sensation show up in his brain scan? You may only answer yes or no.		John can recognize colors. Will this show up in an fMRI brain scan? You may only answer yes or no.	John can recognize colors. Will this still be the case after he dies? You may only answer yes or no.	0.642159	0.502056	0.71506	0.682466	0.99964	0	0	0
7	6	cognition	John can recognize melodies. Suppose we scanned John in an fMRI machine while he is having this thought. Will this thought show up in his brain scan? You may only answer yes or no.	John can move his lips. Suppose we scanned John in an fMRI machine after he dies. Will this motor action show up in his brain scan? You may only answer yes or no.		John can move his lips. Will this show up in an fMRI brain scan? You may only answer yes or no.	John can move his lips. Will this still be the case after he dies? You may only answer yes or no.	0.487595	0.398559	0.697785	0.695527	0.0143754	0	0	0
8	7	cognition	John can recognize English sentences. Suppose we scanned John in an fMRI machine while he is having this thought. Will this thought show up in his brain scan? You may only answer yes or no.	John can move his hand. Suppose we scanned John in an fMRI machine after he dies. Will this motor action show up in his brain scan? You may only answer yes or no.		John can move his hand. Will this show up in an fMRI brain scan? You may only answer yes or no.	John can move his hand. Will this still be the case after he dies? You may only answer yes or no.	0.524553	0.416801	0.690317	0.704337	0.0634633	0	0	0
9	8	cognition	John can recognize words. Suppose we scanned John in an fMRI machine while he is having this thought. Will this thought show up in his brain scan? You may only answer yes or no.	John can move his legs. Suppose we scanned John in an fMRI machine after he dies. Will this motor action show up in his brain scan? You may only answer yes or no.		John can move his legs. Will this show up in an fMRI brain scan? You may only answer yes or no.	John can move his legs. Will this still be the case after he dies? You may only answer yes or no.	0.543176	0.407077	0.686367	0.69189	0.0202294	0	1.60319e-05	0
16	6	cognition	John can recognize melodies. Suppose we scanned John in an fMRI machine while he is having this thought. Will this thought show up in his brain scan? You may only answer yes or no.	John can move his lips. Suppose we scanned John in an fMRI machine after he dies. Will this motor action show up in his brain scan? You may only answer yes or no.		John can move his lips. Will this show up in an fMRI brain scan? You may only answer yes or no.	John can move his lips. Will this still be the case after he dies? You may only answer yes or no.	0.487438	0.39511	0.702071	0.6964	0.013894	0	0	0
17	7	cognition	John can recognize English sentences. Suppose we scanned John in an fMRI machine while he is having this thought. Will this thought show up in his brain scan? You may only answer yes or no.	John can move his hand. Suppose we scanned John in an fMRI machine after he dies. Will this motor action show up in his brain scan? You may only answer yes or no.		John can move his hand. Will this show up in an fMRI brain scan? You may only answer yes or no.	John can move his hand. Will this still be the case after he dies? You may only answer yes or no.	0.52377	0.415692	0.693344	0.704034	0.0648083	0	0	0
18	8	cognition	John can recognize words. Suppose we scanned John in an fMRI machine while he is having this thought. Will this thought show up in his brain scan? You may only answer yes or no.	John can move his legs. Suppose we scanned John in an fMRI machine after he dies. Will this motor action show up in his brain scan? You may only answer yes or no.		John can move his legs. Will this show up in an fMRI brain scan? You may only answer yes or no.	John can move his legs. Will this still be the case after he dies? You may only answer yes or no.	0.543107	0.410111	0.681399	0.691278	0.0218942	0	1.68288e-05	0
25	6	cognition	John can recognize melodies. Suppose we scanned John in an fMRI machine while he is having this thought. Will this thought show up in his brain scan? You may only answer yes or no.	John can move his lips. Suppose we scanned John in an fMRI machine after he dies. Will this motor action show up in his brain scan? You may only answer yes or no.		John can move his lips. Will this show up in an fMRI brain scan? You may only answer yes or no.	John can move his lips. Will this still be the case after he dies? You may only answer yes or no.	0.491085	0.3967	0.695408	0.697906	0.0137447	0	0	0
26	7	cognition	John can recognize English sentences. Suppose we scanned John in an fMRI machine while he is having this thought. Will this thought show up in his brain scan? You may only answer yes or no.	John can move his hand. Suppose we scanned John in an fMRI machine after he dies. Will this motor action show up in his brain scan? You may only answer yes or no.		John can move his hand. Will this show up in an fMRI brain scan? You may only answer yes or no.	John can move his hand. Will this still be the case after he dies? You may only answer yes or no.	0.527355	0.413073	0.693344	0.705519	0.0624644	0	0	0
27	8	cognition	John can recognize words. Suppose we scanned John in an fMRI machine while he is having this thought. Will this thought show up in his brain scan? You may only answer yes or no.	John can move his legs. Suppose we scanned John in an fMRI machine after he dies. Will this motor action show up in his brain scan? You may only answer yes or no.		John can move his legs. Will this show up in an fMRI brain scan? You may only answer yes or no.	John can move his legs. Will this still be the case after he dies? You may only answer yes or no.	0.537598	0.402819	0.684982	0.689524	0.022458	0	1.76183e-05	0
34	6	cognition	John can recognize melodies. Suppose we scanned John in an fMRI machine while he is having this thought. Will this thought show up in his brain scan? You may only answer yes or no.	John can move his lips. Suppose we scanned John in an fMRI machine after he dies. Will this motor action show up in his brain scan? You may only answer yes or no.		John can move his lips. Will this show up in an fMRI brain scan? You may only answer yes or no.	John can move his lips. Will this still be the case after he dies? You may only answer yes or no.	0.492001	0.399338	0.702187	0.703852	0.0140949	0	0	0
35	7	cognition	John can recognize English sentences. Suppose we scanned John in an fMRI machine while he is having this thought. Will this thought show up in his brain scan? You may only answer yes or no.	John can move his hand. Suppose we scanned John in an fMRI machine after he dies. Will this motor action show up in his brain scan? You may only answer yes or no.		John can move his hand. Will this show up in an fMRI brain scan? You may only answer yes or no.	John can move his hand. Will this still be the case after he dies? You may only answer yes or no.	0.524584	0.419366	0.690317	0.705773	0.0724542	0	0	0
36	8	cognition	John can recognize words. Suppose we scanned John in an fMRI machine while he is having this thought. Will this thought show up in his brain scan? You may only answer yes or no.	John can move his legs. Suppose we scanned John in an fMRI machine after he dies. Will this motor action show up in his brain scan? You may only answer yes or no.		John can move his legs. Will this show up in an fMRI brain scan? You may only answer yes or no.	John can move his legs. Will this still be the case after he dies? You may only answer yes or no.	0.5343	0.402664	0.692432	0.688145	0.0208551	0	1.63348e-05	0
43	6	cognition	John can recognize melodies. Suppose we scanned John in an fMRI machine while he is having this thought. Will this thought show up in his brain scan? You may only answer yes or no.	John can move his lips. Suppose we scanned John in an fMRI machine after he dies. Will this motor action show up in his brain scan? You may only answer yes or no.		John can move his lips. Will this show up in an fMRI brain scan? You may only answer yes or no.	John can move his lips. Will this still be the case after he dies? You may only answer yes or no.	0.480259	0.393573	0.699921	0.69333	0.0129684	0	0	0
44	7	cognition	John can recognize English sentences. Suppose we scanned John in an fMRI machine while he is having this thought. Will this thought show up in his brain scan? You may only answer yes or no.	John can move his hand. Suppose we scanned John in an fMRI machine after he dies. Will this motor action show up in his brain scan? You may only answer yes or no.		John can move his hand. Will this show up in an fMRI brain scan? You may only answer yes or no.	John can move his hand. Will this still be the case after he dies? You may only answer yes or no.	0.524952	0.41373	0.690317	0.705457	0.063922	0	0	0
45	8	cognition	John can recognize words. Suppose we scanned John in an fMRI machine while he is having this thought. Will this thought show up in his brain scan? You may only answer yes or no.	John can move his legs. Suppose we scanned John in an fMRI machine after he dies. Will this motor action show up in his brain scan? You may only answer yes or no.		John can move his legs. Will this show up in an fMRI brain scan? You may only answer yes or no.	John can move his legs. Will this still be the case after he dies? You may only answer yes or no.	0.543176	0.413828	0.679693	0.688872	0.0215455	0	1.61378e-05	0
52	6	cognition	John can recognize melodies. Suppose we scanned John in an fMRI machine while he is having this thought. Will this thought show up in his brain scan? You may only answer yes or no.	John can move his lips. Suppose we scanned John in an fMRI machine after he dies. Will this motor action show up in his brain scan? You may only answer yes or no.		John can move his lips. Will this show up in an fMRI brain scan? You may only answer yes or no.	John can move his lips. Will this still be the case after he dies? You may only answer yes or no.	0.486554	0.388101	0.702208	0.700686	0.0141526	0	0	0
53	7	cognition	John can recognize English sentences. Suppose we scanned John in an fMRI machine while he is having this thought. Will this thought show up in his brain scan? You may only answer yes or no.	John can move his hand. Suppose we scanned John in an fMRI machine after he dies. Will this motor action show up in his brain scan? You may only answer yes or no.		John can move his hand. Will this show up in an fMRI brain scan? You may only answer yes or no.	John can move his hand. Will this still be the case after he dies? You may only answer yes or no.	0.524553	0.416148	0.691381	0.705519	0.0630472	0	0	0
54	8	cognition	John can recognize words. Suppose we scanned John in an fMRI machine while he is having this thought. Will this thought show up in his brain scan? You may only answer yes or no.	John can move his legs. Suppose we scanned John in an fMRI machine after he dies. Will this motor action show up in his brain scan? You may only answer yes or no.		John can move his legs. Will this show up in an fMRI brain scan? You may only answer yes or no.	John can move his legs. Will this still be the case after he dies? You may only answer yes or no.	0.539276	0.410889	0.692697	0.686411	0.0208174	0	1.5809e-05	0
61	6	cognition	John can recognize melodies. Suppose we scanned John in an fMRI machine while he is having this thought. Will this thought show up in his brain scan? You may only answer yes or no.	John can move his lips. Suppose we scanned John in an fMRI machine after he dies. Will this motor action show up in his brain scan? You may only answer yes or no.		John can move his lips. Will this show up in an fMRI brain scan? You may only answer yes or no.	John can move his lips. Will this still be the case after he dies? You may only answer yes or no.	0.488846	0.393573	0.700863	0.6964	0.0141182	0	0	0
62	7	cognition	John can recognize English sentences. Suppose we scanned John in an fMRI machine while he is having this thought. Will this thought show up in his brain scan? You may only answer yes or no.	John can move his hand. Suppose we scanned John in an fMRI machine after he dies. Will this motor action show up in his brain scan? You may only answer yes or no.		John can move his hand. Will this show up in an fMRI brain scan? You may only answer yes or no.	John can move his hand. Will this still be the case after he dies? You may only answer yes or no.	0.529944	0.413783	0.686669	0.702033	0.0631708	0	0	0
63	8	cognition	John can recognize words. Suppose we scanned John in an fMRI machine while he is having this thought. Will this thought show up in his brain scan? You may only answer yes or no.	John can move his legs. Suppose we scanned John in an fMRI machine after he dies. Will this motor action show up in his brain scan? You may only answer yes or no.		John can move his legs. Will this show up in an fMRI brain scan? You may only answer yes or no.	John can move his legs. Will this still be the case after he dies? You may only answer yes or no.	0.543176	0.402663	0.689103	0.68738	0.0216253	0	1.64434e-05	0
70	6	cognition	John can recognize melodies. Suppose we scanned John in an fMRI machine while he is having this thought. Will this thought show up in his brain scan? You may only answer yes or no.	John can move his lips. Suppose we scanned John in an fMRI machine after he dies. Will this motor action show up in his brain scan? You may only answer yes or no.		John can move his lips. Will this show up in an fMRI brain scan? You may only answer yes or no.	John can move his lips. Will this still be the case after he dies? You may only answer yes or no.	0.486099	0.388372	0.7017	0.697905	0.0124036	0	0	0
71	7	cognition	John can recognize English sentences. Suppose we scanned John in an fMRI machine while he is having this thought. Will this thought show up in his brain scan? You may only answer yes or no.	John can move his hand. Suppose we scanned John in an fMRI machine after he dies. Will this motor action show up in his brain scan? You may only answer yes or no.		John can move his hand. Will this show up in an fMRI brain scan? You may only answer yes or no.	John can move his hand. Will this still be the case after he dies? You may only answer yes or no.	0.531586	0.41311	0.686669	0.708386	0.0725063	0	0	0
72	8	cognition	John can recognize words. Suppose we scanned John in an fMRI machine while he is having this thought. Will this thought show up in his brain scan? You may only answer yes or no.	John can move his legs. Suppose we scanned John in an fMRI machine after he dies. Will this motor action show up in his brain scan? You may only answer yes or no.		John can move his legs. Will this show up in an fMRI brain scan? You may only answer yes or no.	John can move his legs. Will this still be the case after he dies? You may only answer yes or no.	0.539276	0.405007	0.692432	0.691067	0.0215237	0	1.52047e-05	0
79	6	cognition	John can recognize melodies. Suppose we scanned John in an fMRI machine while he is having this thought. Will this thought show up in his brain scan? You may only answer yes or no.	John can move his lips. Suppose we scanned John in an fMRI machine after he dies. Will this motor action show up in his brain scan? You may only answer yes or no.		John can move his lips. Will this show up in an fMRI brain scan? You may only answer yes or no.	John can move his lips. Will this still be the case after he dies? You may only answer yes or no.	0.480259	0.394379	0.697817	0.701001	0.0148496	0	0	0
80	7	cognition	John can recognize English sentences. Suppose we scanned John in an fMRI machine while he is having this thought. Will this thought show up in his brain scan? You may only answer yes or no.	John can move his hand. Suppose we scanned John in an fMRI machine after he dies. Will this motor action show up in his brain scan? You may only answer yes or no.		John can move his hand. Will this show up in an fMRI brain scan? You may only answer yes or no.	John can move his hand. Will this still be the case after he dies? You may only answer yes or no.	0.538301	0.412924	0.694936	0.704321	0.061062	0	0	0
81	8	cognition	John can recognize words. Suppose we scanned John in an fMRI machine while he is having this thought. Will this thought show up in his brain scan? You may only answer yes or no.	John can move his legs. Suppose we scanned John in an fMRI machine after he dies. Will this motor action show up in his brain scan? You may only answer yes or no.		John can move his legs. Will this show up in an fMRI brain scan? You may only answer yes or no.	John can move his legs. Will this still be the case after he dies? You may only answer yes or no.	0.541788	0.406695	0.69315	0.685774	0.0223342	0	1.59127e-05	0
88	6	cognition	John can recognize melodies. Suppose we scanned John in an fMRI machine while he is having this thought. Will this thought show up in his brain scan? You may only answer yes or no.	John can move his lips. Suppose we scanned John in an fMRI machine after he dies. Will this motor action show up in his brain scan? You may only answer yes or no.		John can move his lips. Will this show up in an fMRI brain scan? You may only answer yes or no.	John can move his lips. Will this still be the case after he dies? You may only answer yes or no.	0.490294	0.392008	0.701859	0.700799	0.0139613	0	0	0
89	7	cognition	John can recognize English sentences. Suppose we scanned John in an fMRI machine while he is having this thought. Will this thought show up in his brain scan? You may only answer yes or no.	John can move his hand. Suppose we scanned John in an fMRI machine after he dies. Will this motor action show up in his brain scan? You may only answer yes or no.		John can move his hand. Will this show up in an fMRI brain scan? You may only answer yes or no.	John can move his hand. Will this still be the case after he dies? You may only answer yes or no.	0.522128	0.411701	0.695694	0.704321	0.0618487	0	0	0
90	8	cognition	John can recognize words. Suppose we scanned John in an fMRI machine while he is having this thought. Will this thought show up in his brain scan? You may only answer yes or no.	John can move his legs. Suppose we scanned John in an fMRI machine after he dies. Will this motor action show up in his brain scan? You may only answer yes or no.		John can move his legs. Will this show up in an fMRI brain scan? You may only answer yes or no.	John can move his legs. Will this still be the case after he dies? You may only answer yes or no.	0.534194	0.410111	0.692051	0.696003	0.0213838	0	1.70393e-05	0
1	0	sesnation	John can recognize faces. Suppose we scanned John in an fMRI machine while he is experiencing this sensation. Will this sensation show up in his brain scan? You may only answer yes or no.	John can recognize melodies. Suppose we scanned John in an fMRI machine after he dies. Will this thought show up in his brain scan? You may only answer yes or no.		John can recognize melodies. Will this show up in an fMRI brain scan? You may only answer yes or no.	John can recognize melodies. Will this still be the case after he dies? You may only answer yes or no.	0.554177	0.472547	0.750205	0.712074	0.657592	0	6.26108e-05	0
2	1	sesnation	John can recognize shapes. Suppose we scanned John in an fMRI machine while he is experiencing this sensation. Will this sensation show up in his brain scan? You may only answer yes or no.	John can recognize English sentences. Suppose we scanned John in an fMRI machine after he dies. Will this thought show up in his brain scan? You may only answer yes or no.		John can recognize English sentences. Will this show up in an fMRI brain scan? You may only answer yes or no.	John can recognize English sentences. Will this still be the case after he dies? You may only answer yes or no.	0.553871	0.466714	0.579179	0.630299	0.817973	0	1.86189e-05	0
3	2	sesnation	John can recognize colors. Suppose we scanned John in an fMRI machine while he is experiencing this sensation. Will this sensation show up in his brain scan? You may only answer yes or no.	John can recognize words. Suppose we scanned John in an fMRI machine after he dies. Will this thought show up in his brain scan? You may only answer yes or no.		John can recognize words. Will this show up in an fMRI brain scan? You may only answer yes or no.	John can recognize words. Will this still be the case after he dies? You may only answer yes or no.	0.556393	0.471202	0.739874	0.709699	0.97821	0	0.000163094	0
10	0	sesnation	John can recognize faces. Suppose we scanned John in an fMRI machine while he is experiencing this sensation. Will this sensation show up in his brain scan? You may only answer yes or no.	John can recognize melodies. Suppose we scanned John in an fMRI machine after he dies. Will this thought show up in his brain scan? You may only answer yes or no.		John can recognize melodies. Will this show up in an fMRI brain scan? You may only answer yes or no.	John can recognize melodies. Will this still be the case after he dies? You may only answer yes or no.	0.557084	0.475671	0.754599	0.707991	0.663296	0	6.10093e-05	0
11	1	sesnation	John can recognize shapes. Suppose we scanned John in an fMRI machine while he is experiencing this sensation. Will this sensation show up in his brain scan? You may only answer yes or no.	John can recognize English sentences. Suppose we scanned John in an fMRI machine after he dies. Will this thought show up in his brain scan? You may only answer yes or no.		John can recognize English sentences. Will this show up in an fMRI brain scan? You may only answer yes or no.	John can recognize English sentences. Will this still be the case after he dies? You may only answer yes or no.	0.553871	0.466714	0.585507	0.629366	0.850728	0	1.89643e-05	0
12	2	sesnation	John can recognize colors. Suppose we scanned John in an fMRI machine while he is experiencing this sensation. Will this sensation show up in his brain scan? You may only answer yes or no.	John can recognize words. Suppose we scanned John in an fMRI machine after he dies. Will this thought show up in his brain scan? You may only answer yes or no.		John can recognize words. Will this show up in an fMRI brain scan? You may only answer yes or no.	John can recognize words. Will this still be the case after he dies? You may only answer yes or no.	0.561606	0.475335	0.740966	0.714466	0.976192	0	0.000161873	0
19	0	sesnation	John can recognize faces. Suppose we scanned John in an fMRI machine while he is experiencing this sensation. Will this sensation show up in his brain scan? You may only answer yes or no.	John can recognize melodies. Suppose we scanned John in an fMRI machine after he dies. Will this thought show up in his brain scan? You may only answer yes or no.		John can recognize melodies. Will this show up in an fMRI brain scan? You may only answer yes or no.	John can recognize melodies. Will this still be the case after he dies? You may only answer yes or no.	0.554679	0.475503	0.75192	0.713139	0.659007	0	6.5213e-05	0
20	1	sesnation	John can recognize shapes. Suppose we scanned John in an fMRI machine while he is experiencing this sensation. Will this sensation show up in his brain scan? You may only answer yes or no.	John can recognize English sentences. Suppose we scanned John in an fMRI machine after he dies. Will this thought show up in his brain scan? You may only answer yes or no.		John can recognize English sentences. Will this show up in an fMRI brain scan? You may only answer yes or no.	John can recognize English sentences. Will this still be the case after he dies? You may only answer yes or no.	0.551011	0.471682	0.594815	0.63093	0.84141	0	1.804e-05	0
21	2	sesnation	John can recognize colors. Suppose we scanned John in an fMRI machine while he is experiencing this sensation. Will this sensation show up in his brain scan? You may only answer yes or no.	John can recognize words. Suppose we scanned John in an fMRI machine after he dies. Will this thought show up in his brain scan? You may only answer yes or no.		John can recognize words. Will this show up in an fMRI brain scan? You may only answer yes or no.	John can recognize words. Will this still be the case after he dies? You may only answer yes or no.	0.558158	0.466998	0.739303	0.712766	0.975565	0	0.000153807	0
28	0	sesnation	John can recognize faces. Suppose we scanned John in an fMRI machine while he is experiencing this sensation. Will this sensation show up in his brain scan? You may only answer yes or no.	John can recognize melodies. Suppose we scanned John in an fMRI machine after he dies. Will this thought show up in his brain scan? You may only answer yes or no.		John can recognize melodies. Will this show up in an fMRI brain scan? You may only answer yes or no.	John can recognize melodies. Will this still be the case after he dies? You may only answer yes or no.	0.558185	0.483754	0.752065	0.712542	0.655458	0	6.85687e-05	0
29	1	sesnation	John can recognize shapes. Suppose we scanned John in an fMRI machine while he is experiencing this sensation. Will this sensation show up in his brain scan? You may only answer yes or no.	John can recognize English sentences. Suppose we scanned John in an fMRI machine after he dies. Will this thought show up in his brain scan? You may only answer yes or no.		John can recognize English sentences. Will this show up in an fMRI brain scan? You may only answer yes or no.	John can recognize English sentences. Will this still be the case after he dies? You may only answer yes or no.	0.552537	0.466334	0.577316	0.631766	0.842528	0	1.86189e-05	0
30	2	sesnation	John can recognize colors. Suppose we scanned John in an fMRI machine while he is experiencing this sensation. Will this sensation show up in his brain scan? You may only answer yes or no.	John can recognize words. Suppose we scanned John in an fMRI machine after he dies. Will this thought show up in his brain scan? You may only answer yes or no.		John can recognize words. Will this show up in an fMRI brain scan? You may only answer yes or no.	John can recognize words. Will this still be the case after he dies? You may only answer yes or no.	0.552236	0.468075	0.739221	0.710124	0.977095	0	0.000150621	0
37	0	sesnation	John can recognize faces. Suppose we scanned John in an fMRI machine while he is experiencing this sensation. Will this sensation show up in his brain scan? You may only answer yes or no.	John can recognize melodies. Suppose we scanned John in an fMRI machine after he dies. Will this thought show up in his brain scan? You may only answer yes or no.		John can recognize melodies. Will this show up in an fMRI brain scan? You may only answer yes or no.	John can recognize melodies. Will this still be the case after he dies? You may only answer yes or no.	0.547329	0.472123	0.754162	0.713387	0.66001	0	6.58699e-05	0
38	1	sesnation	John can recognize shapes. Suppose we scanned John in an fMRI machine while he is experiencing this sensation. Will this sensation show up in his brain scan? You may only answer yes or no.	John can recognize English sentences. Suppose we scanned John in an fMRI machine after he dies. Will this thought show up in his brain scan? You may only answer yes or no.		John can recognize English sentences. Will this show up in an fMRI brain scan? You may only answer yes or no.	John can recognize English sentences. Will this still be the case after he dies? You may only answer yes or no.	0.551372	0.459556	0.588211	0.632006	0.802871	0	1.82823e-05	0
39	2	sesnation	John can recognize colors. Suppose we scanned John in an fMRI machine while he is experiencing this sensation. Will this sensation show up in his brain scan? You may only answer yes or no.	John can recognize words. Suppose we scanned John in an fMRI machine after he dies. Will this thought show up in his brain scan? You may only answer yes or no.		John can recognize words. Will this show up in an fMRI brain scan? You may only answer yes or no.	John can recognize words. Will this still be the case after he dies? You may only answer yes or no.	0.549194	0.467592	0.738614	0.711549	0.975136	0	0.000156168	0
46	0	sesnation	John can recognize faces. Suppose we scanned John in an fMRI machine while he is experiencing this sensation. Will this sensation show up in his brain scan? You may only answer yes or no.	John can recognize melodies. Suppose we scanned John in an fMRI machine after he dies. Will this thought show up in his brain scan? You may only answer yes or no.		John can recognize melodies. Will this show up in an fMRI brain scan? You may only answer yes or no.	John can recognize melodies. Will this still be the case after he dies? You may only answer yes or no.	0.553743	0.479258	0.751637	0.710944	0.670332	0	6.43745e-05	0
47	1	sesnation	John can recognize shapes. Suppose we scanned John in an fMRI machine while he is experiencing this sensation. Will this sensation show up in his brain scan? You may only answer yes or no.	John can recognize English sentences. Suppose we scanned John in an fMRI machine after he dies. Will this thought show up in his brain scan? You may only answer yes or no.		John can recognize English sentences. Will this show up in an fMRI brain scan? You may only answer yes or no.	John can recognize English sentences. Will this still be the case after he dies? You may only answer yes or no.	0.553871	0.468292	0.591157	0.632006	0.849625	0	1.91482e-05	0
48	2	sesnation	John can recognize colors. Suppose we scanned John in an fMRI machine while he is experiencing this sensation. Will this sensation show up in his brain scan? You may only answer yes or no.	John can recognize words. Suppose we scanned John in an fMRI machine after he dies. Will this thought show up in his brain scan? You may only answer yes or no.		John can recognize words. Will this show up in an fMRI brain scan? You may only answer yes or no.	John can recognize words. Will this still be the case after he dies? You may only answer yes or no.	0.556393	0.471981	0.739588	0.715079	0.976804	0	0.000155801	0
55	0	sesnation	John can recognize faces. Suppose we scanned John in an fMRI machine while he is experiencing this sensation. Will this sensation show up in his brain scan? You may only answer yes or no.	John can recognize melodies. Suppose we scanned John in an fMRI machine after he dies. Will this thought show up in his brain scan? You may only answer yes or no.		John can recognize melodies. Will this show up in an fMRI brain scan? You may only answer yes or no.	John can recognize melodies. Will this still be the case after he dies? You may only answer yes or no.	0.558484	0.478036	0.751751	0.703598	0.660565	0	6.57453e-05	0
56	1	sesnation	John can recognize shapes. Suppose we scanned John in an fMRI machine while he is experiencing this sensation. Will this sensation show up in his brain scan? You may only answer yes or no.	John can recognize English sentences. Suppose we scanned John in an fMRI machine after he dies. Will this thought show up in his brain scan? You may only answer yes or no.		John can recognize English sentences. Will this show up in an fMRI brain scan? You may only answer yes or no.	John can recognize English sentences. Will this still be the case after he dies? You may only answer yes or no.	0.54618	0.466775	0.586082	0.635731	0.848695	0	1.81374e-05	0
57	2	sesnation	John can recognize colors. Suppose we scanned John in an fMRI machine while he is experiencing this sensation. Will this sensation show up in his brain scan? You may only answer yes or no.	John can recognize words. Suppose we scanned John in an fMRI machine after he dies. Will this thought show up in his brain scan? You may only answer yes or no.		John can recognize words. Will this show up in an fMRI brain scan? You may only answer yes or no.	John can recognize words. Will this still be the case after he dies? You may only answer yes or no.	0.561361	0.471063	0.739303	0.718812	0.976402	0	0.000147959	0
64	0	sesnation	John can recognize faces. Suppose we scanned John in an fMRI machine while he is experiencing this sensation. Will this sensation show up in his brain scan? You may only answer yes or no.	John can recognize melodies. Suppose we scanned John in an fMRI machine after he dies. Will this thought show up in his brain scan? You may only answer yes or no.		John can recognize melodies. Will this show up in an fMRI brain scan? You may only answer yes or no.	John can recognize melodies. Will this still be the case after he dies? You may only answer yes or no.	0.553344	0.473071	0.755671	0.710944	0.661396	0	5.74465e-05	0
65	1	sesnation	John can recognize shapes. Suppose we scanned John in an fMRI machine while he is experiencing this sensation. Will this sensation show up in his brain scan? You may only answer yes or no.	John can recognize English sentences. Suppose we scanned John in an fMRI machine after he dies. Will this thought show up in his brain scan? You may only answer yes or no.		John can recognize English sentences. Will this show up in an fMRI brain scan? You may only answer yes or no.	John can recognize English sentences. Will this still be the case after he dies? You may only answer yes or no.	0.54618	0.464904	0.588589	0.629366	0.8439	0	1.90406e-05	0
66	2	sesnation	John can recognize colors. Suppose we scanned John in an fMRI machine while he is experiencing this sensation. Will this sensation show up in his brain scan? You may only answer yes or no.	John can recognize words. Suppose we scanned John in an fMRI machine after he dies. Will this thought show up in his brain scan? You may only answer yes or no.		John can recognize words. Will this show up in an fMRI brain scan? You may only answer yes or no.	John can recognize words. Will this still be the case after he dies? You may only answer yes or no.	0.55375	0.471845	0.740966	0.714459	0.977848	0	0.000148498	0
73	0	sesnation	John can recognize faces. Suppose we scanned John in an fMRI machine while he is experiencing this sensation. Will this sensation show up in his brain scan? You may only answer yes or no.	John can recognize melodies. Suppose we scanned John in an fMRI machine after he dies. Will this thought show up in his brain scan? You may only answer yes or no.		John can recognize melodies. Will this show up in an fMRI brain scan? You may only answer yes or no.	John can recognize melodies. Will this still be the case after he dies? You may only answer yes or no.	0.549266	0.474841	0.757319	0.710944	0.667674	0	6.80682e-05	0
74	1	sesnation	John can recognize shapes. Suppose we scanned John in an fMRI machine while he is experiencing this sensation. Will this sensation show up in his brain scan? You may only answer yes or no.	John can recognize English sentences. Suppose we scanned John in an fMRI machine after he dies. Will this thought show up in his brain scan? You may only answer yes or no.		John can recognize English sentences. Will this show up in an fMRI brain scan? You may only answer yes or no.	John can recognize English sentences. Will this still be the case after he dies? You may only answer yes or no.	0.553388	0.467399	0.594815	0.640663	0.855119	0	1.8461e-05	0
75	2	sesnation	John can recognize colors. Suppose we scanned John in an fMRI machine while he is experiencing this sensation. Will this sensation show up in his brain scan? You may only answer yes or no.	John can recognize words. Suppose we scanned John in an fMRI machine after he dies. Will this thought show up in his brain scan? You may only answer yes or no.		John can recognize words. Will this show up in an fMRI brain scan? You may only answer yes or no.	John can recognize words. Will this still be the case after he dies? You may only answer yes or no.	0.553333	0.466515	0.744967	0.714723	0.977089	0	0.000157431	0
82	0	sesnation	John can recognize faces. Suppose we scanned John in an fMRI machine while he is experiencing this sensation. Will this sensation show up in his brain scan? You may only answer yes or no.	John can recognize melodies. Suppose we scanned John in an fMRI machine after he dies. Will this thought show up in his brain scan? You may only answer yes or no.		John can recognize melodies. Will this show up in an fMRI brain scan? You may only answer yes or no.	John can recognize melodies. Will this still be the case after he dies? You may only answer yes or no.	0.554177	0.475733	0.747711	0.708855	0.649012	0	6.15397e-05	0
83	1	sesnation	John can recognize shapes. Suppose we scanned John in an fMRI machine while he is experiencing this sensation. Will this sensation show up in his brain scan? You may only answer yes or no.	John can recognize English sentences. Suppose we scanned John in an fMRI machine after he dies. Will this thought show up in his brain scan? You may only answer yes or no.		John can recognize English sentences. Will this show up in an fMRI brain scan? You may only answer yes or no.	John can recognize English sentences. Will this still be the case after he dies? You may only answer yes or no.	0.546567	0.469376	0.586082	0.629366	0.85324	0	2.10409e-05	0
84	2	sesnation	John can recognize colors. Suppose we scanned John in an fMRI machine while he is experiencing this sensation. Will this sensation show up in his brain scan? You may only answer yes or no.	John can recognize words. Suppose we scanned John in an fMRI machine after he dies. Will this thought show up in his brain scan? You may only answer yes or no.		John can recognize words. Will this show up in an fMRI brain scan? You may only answer yes or no.	John can recognize words. Will this still be the case after he dies? You may only answer yes or no.	0.556079	0.470104	0.740397	0.714954	0.975655	0	0.000152901	0

## Sheet: number 
					Proportion "yes"
					GPT 3		GPT 3.5
	Yes prompt	No promopt	Category	ID	Correct response=yes	Correct response=No	Correct response=yes	Correct response=No
0	John can add one plus one. Suppose we had him perform this calculation. Will his answer be two? You may only answer yes or no.	John can add one plus one. Suppose we had him perform this calculation. Will his answer be one? You may only answer yes or no.	one	1	0.634243	0.60775	1	9.34603e-05
1	John can add two plus two. Suppose we had him perform this calculation. Will his answer be four? You may only answer yes or no.	John can add two plus two. Suppose we had him perform this calculation. Will his answer be two? You may only answer yes or no.	two	2	0.641472	0.593091	1	0
2	John can add three plus three. Suppose we had him perform this calculation. Will his answer be six? You may only answer yes or no.	John can add three plus three. Suppose we had him perform this calculation. Will his answer be three? You may only answer yes or no.	three	3	0.663404	0.586609	1	0
3	John can add four plus four. Suppose we had him perform this calculation. Will his answer be eight? You may only answer yes or no.	John can add four plus four. Suppose we had him perform this calculation. Will his answer be four? You may only answer yes or no.	four	4	0.658124	0.615141	1	0
4	John can add five plus five. Suppose we had him perform this calculation. Will his answer be ten? You may only answer yes or no.	John can add five plus five. Suppose we had him perform this calculation. Will his answer be five? You may only answer yes or no.	five	5	0.637977	0.594479	1	0
5	John can add six plus six. Suppose we had him perform this calculation. Will his answer be twelve? You may only answer yes or no.	John can add six plus six. Suppose we had him perform this calculation. Will his answer be six? You may only answer yes or no.	six	6	0.620672	0.636094	1	0
6	John can add one plus one. Suppose we had him perform this calculation. Will his answer be two? You may only answer yes or no.	John can add one plus one. Suppose we had him perform this calculation. Will his answer be one? You may only answer yes or no.	one	7	0.6337	0.605135	1	7.75441e-05
7	John can add two plus two. Suppose we had him perform this calculation. Will his answer be four? You may only answer yes or no.	John can add two plus two. Suppose we had him perform this calculation. Will his answer be two? You may only answer yes or no.	two	8	0.645693	0.591025	1	0
8	John can add three plus three. Suppose we had him perform this calculation. Will his answer be six? You may only answer yes or no.	John can add three plus three. Suppose we had him perform this calculation. Will his answer be three? You may only answer yes or no.	three	9	0.667682	0.60025	1	0
9	John can add four plus four. Suppose we had him perform this calculation. Will his answer be eight? You may only answer yes or no.	John can add four plus four. Suppose we had him perform this calculation. Will his answer be four? You may only answer yes or no.	four	10	0.66256	0.609083	1	0
10	John can add five plus five. Suppose we had him perform this calculation. Will his answer be ten? You may only answer yes or no.	John can add five plus five. Suppose we had him perform this calculation. Will his answer be five? You may only answer yes or no.	five	11	0.635267	0.598738	1	0
11	John can add six plus six. Suppose we had him perform this calculation. Will his answer be twelve? You may only answer yes or no.	John can add six plus six. Suppose we had him perform this calculation. Will his answer be six? You may only answer yes or no.	six	12	0.629512	0.642245	1	0
12	John can add one plus one. Suppose we had him perform this calculation. Will his answer be two? You may only answer yes or no.	John can add one plus one. Suppose we had him perform this calculation. Will his answer be one? You may only answer yes or no.	one	13	0.6337	0.608013	1	7.99165e-05
13	John can add two plus two. Suppose we had him perform this calculation. Will his answer be four? You may only answer yes or no.	John can add two plus two. Suppose we had him perform this calculation. Will his answer be two? You may only answer yes or no.	two	14	0.642419	0.5924	1	0
14	John can add three plus three. Suppose we had him perform this calculation. Will his answer be six? You may only answer yes or no.	John can add three plus three. Suppose we had him perform this calculation. Will his answer be three? You may only answer yes or no.	three	15	0.665584	0.588163	1	0
15	John can add four plus four. Suppose we had him perform this calculation. Will his answer be eight? You may only answer yes or no.	John can add four plus four. Suppose we had him perform this calculation. Will his answer be four? You may only answer yes or no.	four	16	0.665928	0.61347	1	0
16	John can add five plus five. Suppose we had him perform this calculation. Will his answer be ten? You may only answer yes or no.	John can add five plus five. Suppose we had him perform this calculation. Will his answer be five? You may only answer yes or no.	five	17	0.638399	0.603277	1	0
17	John can add six plus six. Suppose we had him perform this calculation. Will his answer be twelve? You may only answer yes or no.	John can add six plus six. Suppose we had him perform this calculation. Will his answer be six? You may only answer yes or no.	six	18	0.626842	0.64675	1	0
18	John can add one plus one. Suppose we had him perform this calculation. Will his answer be two? You may only answer yes or no.	John can add one plus one. Suppose we had him perform this calculation. Will his answer be one? You may only answer yes or no.	one	19	0.637268	0.601974	1	7.33466e-05
19	John can add two plus two. Suppose we had him perform this calculation. Will his answer be four? You may only answer yes or no.	John can add two plus two. Suppose we had him perform this calculation. Will his answer be two? You may only answer yes or no.	two	20	0.651388	0.584446	1	0
20	John can add three plus three. Suppose we had him perform this calculation. Will his answer be six? You may only answer yes or no.	John can add three plus three. Suppose we had him perform this calculation. Will his answer be three? You may only answer yes or no.	three	21	0.661654	0.599307	1	0
21	John can add four plus four. Suppose we had him perform this calculation. Will his answer be eight? You may only answer yes or no.	John can add four plus four. Suppose we had him perform this calculation. Will his answer be four? You may only answer yes or no.	four	22	0.664508	0.608015	1	0
22	John can add five plus five. Suppose we had him perform this calculation. Will his answer be ten? You may only answer yes or no.	John can add five plus five. Suppose we had him perform this calculation. Will his answer be five? You may only answer yes or no.	five	23	0.6277	0.597757	1	0
23	John can add six plus six. Suppose we had him perform this calculation. Will his answer be twelve? You may only answer yes or no.	John can add six plus six. Suppose we had him perform this calculation. Will his answer be six? You may only answer yes or no.	six	24	0.626842	0.636094	1	0
24	John can add one plus one. Suppose we had him perform this calculation. Will his answer be two? You may only answer yes or no.	John can add one plus one. Suppose we had him perform this calculation. Will his answer be one? You may only answer yes or no.	one	25	0.6337	0.600138	1	8.78227e-05
25	John can add two plus two. Suppose we had him perform this calculation. Will his answer be four? You may only answer yes or no.	John can add two plus two. Suppose we had him perform this calculation. Will his answer be two? You may only answer yes or no.	two	26	0.640787	0.591597	1	0
26	John can add three plus three. Suppose we had him perform this calculation. Will his answer be six? You may only answer yes or no.	John can add three plus three. Suppose we had him perform this calculation. Will his answer be three? You may only answer yes or no.	three	27	0.663771	0.591427	1	0
27	John can add four plus four. Suppose we had him perform this calculation. Will his answer be eight? You may only answer yes or no.	John can add four plus four. Suppose we had him perform this calculation. Will his answer be four? You may only answer yes or no.	four	28	0.656366	0.60865	1	0
28	John can add five plus five. Suppose we had him perform this calculation. Will his answer be ten? You may only answer yes or no.	John can add five plus five. Suppose we had him perform this calculation. Will his answer be five? You may only answer yes or no.	five	29	0.6277	0.603344	1	0
29	John can add six plus six. Suppose we had him perform this calculation. Will his answer be twelve? You may only answer yes or no.	John can add six plus six. Suppose we had him perform this calculation. Will his answer be six? You may only answer yes or no.	six	30	0.626367	0.636094	1	0
30	John can add one plus one. Suppose we had him perform this calculation. Will his answer be two? You may only answer yes or no.	John can add one plus one. Suppose we had him perform this calculation. Will his answer be one? You may only answer yes or no.	one	31	0.635547	0.6056	1	7.90065e-05
31	John can add two plus two. Suppose we had him perform this calculation. Will his answer be four? You may only answer yes or no.	John can add two plus two. Suppose we had him perform this calculation. Will his answer be two? You may only answer yes or no.	two	32	0.647037	0.592119	1	0
32	John can add three plus three. Suppose we had him perform this calculation. Will his answer be six? You may only answer yes or no.	John can add three plus three. Suppose we had him perform this calculation. Will his answer be three? You may only answer yes or no.	three	33	0.664784	0.597713	1	0
33	John can add four plus four. Suppose we had him perform this calculation. Will his answer be eight? You may only answer yes or no.	John can add four plus four. Suppose we had him perform this calculation. Will his answer be four? You may only answer yes or no.	four	34	0.664171	0.61683	1	0
34	John can add five plus five. Suppose we had him perform this calculation. Will his answer be ten? You may only answer yes or no.	John can add five plus five. Suppose we had him perform this calculation. Will his answer be five? You may only answer yes or no.	five	35	0.630701	0.59843	1	0
35	John can add six plus six. Suppose we had him perform this calculation. Will his answer be twelve? You may only answer yes or no.	John can add six plus six. Suppose we had him perform this calculation. Will his answer be six? You may only answer yes or no.	six	36	0.630015	0.644795	1	0
36	John can add one plus one. Suppose we had him perform this calculation. Will his answer be two? You may only answer yes or no.	John can add one plus one. Suppose we had him perform this calculation. Will his answer be one? You may only answer yes or no.	one	37	0.634243	0.603667	1	7.87735e-05
37	John can add two plus two. Suppose we had him perform this calculation. Will his answer be four? You may only answer yes or no.	John can add two plus two. Suppose we had him perform this calculation. Will his answer be two? You may only answer yes or no.	two	38	0.651592	0.594486	1	0
38	John can add three plus three. Suppose we had him perform this calculation. Will his answer be six? You may only answer yes or no.	John can add three plus three. Suppose we had him perform this calculation. Will his answer be three? You may only answer yes or no.	three	39	0.670993	0.599277	1	0
39	John can add four plus four. Suppose we had him perform this calculation. Will his answer be eight? You may only answer yes or no.	John can add four plus four. Suppose we had him perform this calculation. Will his answer be four? You may only answer yes or no.	four	40	0.656514	0.608134	1	0
40	John can add five plus five. Suppose we had him perform this calculation. Will his answer be ten? You may only answer yes or no.	John can add five plus five. Suppose we had him perform this calculation. Will his answer be five? You may only answer yes or no.	five	41	0.640898	0.598906	1	0
41	John can add six plus six. Suppose we had him perform this calculation. Will his answer be twelve? You may only answer yes or no.	John can add six plus six. Suppose we had him perform this calculation. Will his answer be six? You may only answer yes or no.	six	42	0.621482	0.639027	1	0
42	John can add one plus one. Suppose we had him perform this calculation. Will his answer be two? You may only answer yes or no.	John can add one plus one. Suppose we had him perform this calculation. Will his answer be one? You may only answer yes or no.	one	43	0.629016	0.6056	1	8.53103e-05
43	John can add two plus two. Suppose we had him perform this calculation. Will his answer be four? You may only answer yes or no.	John can add two plus two. Suppose we had him perform this calculation. Will his answer be two? You may only answer yes or no.	two	44	0.647492	0.597247	1	0
44	John can add three plus three. Suppose we had him perform this calculation. Will his answer be six? You may only answer yes or no.	John can add three plus three. Suppose we had him perform this calculation. Will his answer be three? You may only answer yes or no.	three	45	0.667748	0.597506	1	0
45	John can add four plus four. Suppose we had him perform this calculation. Will his answer be eight? You may only answer yes or no.	John can add four plus four. Suppose we had him perform this calculation. Will his answer be four? You may only answer yes or no.	four	46	0.659484	0.611332	1	0
46	John can add five plus five. Suppose we had him perform this calculation. Will his answer be ten? You may only answer yes or no.	John can add five plus five. Suppose we had him perform this calculation. Will his answer be five? You may only answer yes or no.	five	47	0.63662	0.605774	1	0
47	John can add six plus six. Suppose we had him perform this calculation. Will his answer be twelve? You may only answer yes or no.	John can add six plus six. Suppose we had him perform this calculation. Will his answer be six? You may only answer yes or no.	six	48	0.625593	0.637583	1	0
48	John can add one plus one. Suppose we had him perform this calculation. Will his answer be two? You may only answer yes or no.	John can add one plus one. Suppose we had him perform this calculation. Will his answer be one? You may only answer yes or no.	one	49	0.629016	0.601329	1	7.75441e-05
49	John can add two plus two. Suppose we had him perform this calculation. Will his answer be four? You may only answer yes or no.	John can add two plus two. Suppose we had him perform this calculation. Will his answer be two? You may only answer yes or no.	two	50	0.640494	0.5924	1	0
50	John can add three plus three. Suppose we had him perform this calculation. Will his answer be six? You may only answer yes or no.	John can add three plus three. Suppose we had him perform this calculation. Will his answer be three? You may only answer yes or no.	three	51	0.660486	0.597713	1	0
51	John can add four plus four. Suppose we had him perform this calculation. Will his answer be eight? You may only answer yes or no.	John can add four plus four. Suppose we had him perform this calculation. Will his answer be four? You may only answer yes or no.	four	52	0.655192	0.617015	1	0
52	John can add five plus five. Suppose we had him perform this calculation. Will his answer be ten? You may only answer yes or no.	John can add five plus five. Suppose we had him perform this calculation. Will his answer be five? You may only answer yes or no.	five	53	0.630701	0.595544	1	0
53	John can add six plus six. Suppose we had him perform this calculation. Will his answer be twelve? You may only answer yes or no.	John can add six plus six. Suppose we had him perform this calculation. Will his answer be six? You may only answer yes or no.	six	54	0.621996	0.63817	1	0
54	John can add one plus one. Suppose we had him perform this calculation. Will his answer be two? You may only answer yes or no.	John can add one plus one. Suppose we had him perform this calculation. Will his answer be one? You may only answer yes or no.	one	55	0.635905	0.603875	1	8.0186e-05
55	John can add two plus two. Suppose we had him perform this calculation. Will his answer be four? You may only answer yes or no.	John can add two plus two. Suppose we had him perform this calculation. Will his answer be two? You may only answer yes or no.	two	56	0.646676	0.588884	1	0
56	John can add three plus three. Suppose we had him perform this calculation. Will his answer be six? You may only answer yes or no.	John can add three plus three. Suppose we had him perform this calculation. Will his answer be three? You may only answer yes or no.	three	57	0.667748	0.60025	1	0
57	John can add four plus four. Suppose we had him perform this calculation. Will his answer be eight? You may only answer yes or no.	John can add four plus four. Suppose we had him perform this calculation. Will his answer be four? You may only answer yes or no.	four	58	0.653389	0.60865	1	0
58	John can add five plus five. Suppose we had him perform this calculation. Will his answer be ten? You may only answer yes or no.	John can add five plus five. Suppose we had him perform this calculation. Will his answer be five? You may only answer yes or no.	five	59	0.6277	0.605774	1	0
59	John can add six plus six. Suppose we had him perform this calculation. Will his answer be twelve? You may only answer yes or no.	John can add six plus six. Suppose we had him perform this calculation. Will his answer be six? You may only answer yes or no.	six	60	0.626842	0.641016	1	0
